# Supplementary material for: Characterization of a strain-specific CD-1 reference genome reveals potential inter- and intra-strain functional variability
Source: BMC Genomics. 2023 Aug 3;24:437. doi: 10.1186/s12864-023-09523-x (PMC10401811; doi:10.1186/s12864-023-09523-x)
Supplement: Supplementary file 2 — Additional file 2. [file 12864_2023_9523_MOESM2_ESM.txt]

Significant SNP hotspots at annotated functional regions, in tab-delimited text format. The type of region and whether the hotspot was called for uniform or non-uniform SNPs is indicated in the 3rd column.
Hotpsot	region	region_name	num_mutations	hotspot_length	effective_length	bg_type	bg_prob	pval	FDR_BH	num_samples	position_counts	mutation_counts	samples
chr3:97410352-97411009	chr3:97410217-97411179	Coding_Exon_NonUniform	300	658	3290	global	0.000585	2.23e-308	1.25e-305	5	97410352_5;97410359_5;97410373_5;97410375_3;97410376_5;97410383_5;97410385_4;97410392_5;97410403_4;97410408_5;97410416_5;97410418_5;97410421_5;97410424_5;97410447_5;97410470_5;97410480_5;97410511_5;97410541_5;97410544_5;97410547_4;97410555_5;97410556_5;97410567_5;97410568_5;97410571_5;97410578_5;97410581_5;97410591_5;97410609_5;97410630_5;97410631_5;97410640_5;97410652_5;97410673_5;97410680_5;974…	97410352_T_C_5;97410359_C_T_5;97410373_G_A_5;97410375_A_G_3;97410376_G_A_5;97410383_T_C_5;97410385_G_A_4;97410392_A_T_5;97410403_G_A_4;97410408_C_A_5;97410416_A_C_4;97410416_A_T_1;97410418_G_A_5;97410421_A_G_5;97410424_C_T_5;97410447_C_T_5;97410470_T_C_5;97410480_T_C_5;97410511_C_T_5;97410541_G_A_5;97410544_A_G_5;97410547_C_A_4;97410555_C_T_5;97410556_A_G_5;97410567_A_C_5;97410568_C_T_5;97410571_…	CD1-brain-M-2M-DNA-4;CD1-brain-M-3M-DNA-1;CD1-brain-M-4M-DNA-2;CD1-brain-M-4M-DNA-3;CD1-brain-M-5M-DNA-5
chr17:34284323-34284529	chr17:34284288-34284536	Coding_Exon_NonUniform	115	207	1035	global	0.000585	2.43e-217	1.32e-214	5	34284323_5;34284326_5;34284327_5;34284344_10;34284348_5;34284361_5;34284376_4;34284383_4;34284384_4;34284386_4;34284410_4;34284421_5;34284423_5;34284449_5;34284470_10;34284471_5;34284505_5;34284509_10;34284510_5;34284512_5;34284529_5	34284323_A_C_5;34284326_A_C_5;34284327_C_T_5;34284344_A_C_5;34284344_A_T_5;34284348_C_T_5;34284361_C_T_5;34284376_G_C_4;34284383_C_A_4;34284384_T_G_4;34284386_G_A_4;34284410_A_C_4;34284421_C_T_5;34284423_C_T_5;34284449_A_C_5;34284470_A_*_5;34284470_A_T_5;34284471_A_G_5;34284505_T_A_5;34284509_C_A_5;34284509_C_G_5;34284510_T_C_5;34284512_A_G_5;34284529_G_A_5	CD1-brain-M-2M-DNA-4;CD1-brain-M-3M-DNA-1;CD1-brain-M-4M-DNA-2;CD1-brain-M-4M-DNA-3;CD1-brain-M-5M-DNA-5
chr1:171573884-171574001	chr1:171573681-171574004	Coding_Exon_NonUniform	103	118	590	global	0.000585	1.53e-216	8.06e-214	5	171573884_5;171573888_5;171573896_5;171573897_5;171573902_5;171573917_5;171573925_5;171573926_5;171573950_4;171573954_5;171573956_5;171573960_4;171573962_5;171573963_5;171573965_5;171573969_5;171573972_5;171573978_5;171573992_5;171573993_5;171574001_5	171573884_T_G_5;171573888_G_A_5;171573896_G_T_5;171573897_C_A_5;171573902_A_T_5;171573917_A_C_5;171573925_A_G_5;171573926_G_A_5;171573950_A_C_4;171573954_C_T_5;171573956_A_T_5;171573960_C_G_4;171573962_G_A_5;171573963_G_A_5;171573965_G_A_5;171573969_A_C_5;171573972_T_C_5;171573978_A_C_5;171573992_C_A_5;171573993_T_G_5;171574001_C_T_5	CD1-brain-M-2M-DNA-4;CD1-brain-M-3M-DNA-1;CD1-brain-M-4M-DNA-2;CD1-brain-M-4M-DNA-3;CD1-brain-M-5M-DNA-5
chr7:7203507-7203879	chr7:7203440-7204359	Coding_Exon_NonUniform	122	373	1865	global	0.000585	2.66e-201	1.36e-198	5	7203507_3;7203514_3;7203550_4;7203551_4;7203554_4;7203578_4;7203585_4;7203611_4;7203613_4;7203617_4;7203622_4;7203646_8;7203683_4;7203702_4;7203704_4;7203705_4;7203712_4;7203718_4;7203723_4;7203762_4;7203769_4;7203787_4;7203810_4;7203849_4;7203851_4;7203865_4;7203866_4;7203868_4;7203876_4;7203879_4	7203507_C_A_3;7203514_C_T_3;7203550_G_A_4;7203551_C_T_4;7203554_A_G_4;7203578_C_T_4;7203585_G_T_4;7203611_T_A_4;7203613_G_T_4;7203617_C_G_4;7203622_C_T_4;7203646_T_C_4;7203646_T_G_4;7203683_G_C_4;7203702_T_C_4;7203704_T_C_4;7203705_C_T_4;7203712_G_T_4;7203718_G_T_4;7203723_T_A_4;7203762_C_A_4;7203769_T_G_4;7203787_C_T_4;7203810_C_T_4;7203849_T_A_4;7203851_A_T_4;7203865_G_T_4;7203866_C_T_4;7203868…	CD1-brain-M-2M-DNA-4;CD1-brain-M-3M-DNA-1;CD1-brain-M-4M-DNA-2;CD1-brain-M-4M-DNA-3;CD1-brain-M-5M-DNA-5
chr6:128357723-128357927	chr6:128357651-128358193	Coding_Exon_NonUniform	101	205	1025	global	0.000585	1.4e-185	6.98e-183	5	128357723_4;128357733_4;128357753_3;128357781_5;128357787_5;128357809_5;128357812_5;128357814_5;128357833_5;128357853_5;128357855_5;128357867_5;128357882_5;128357883_5;128357885_5;128357886_5;128357903_5;128357907_5;128357908_5;128357924_5;128357927_5	128357723_G_A_4;128357733_G_A_4;128357753_C_T_3;128357781_G_A_5;128357787_G_A_5;128357809_C_T_5;128357812_G_A_5;128357814_C_A_5;128357833_A_G_5;128357853_G_A_5;128357855_G_A_5;128357867_G_T_5;128357882_G_C_5;128357883_T_C_5;128357885_T_C_5;128357886_G_A_5;128357903_G_T_5;128357907_G_A_5;128357908_C_T_5;128357924_A_G_5;128357927_G_T_5	CD1-brain-M-2M-DNA-4;CD1-brain-M-3M-DNA-1;CD1-brain-M-4M-DNA-2;CD1-brain-M-4M-DNA-3;CD1-brain-M-5M-DNA-5
chr16:59361559-59361752	chr16:59361299-59362216	Coding_Exon_NonUniform	90	194	970	global	0.000585	4.07e-163	1.98e-160	5	59361559_5;59361560_5;59361561_5;59361565_5;59361604_5;59361612_5;59361613_4;59361624_4;59361641_5;59361662_5;59361666_4;59361679_4;59361680_5;59361694_5;59361697_4;59361709_4;59361720_4;59361742_5;59361751_4;59361752_3	59361559_T_C_5;59361560_G_A_5;59361561_A_C_5;59361565_T_C_5;59361604_T_A_5;59361612_G_C_5;59361613_C_T_4;59361624_G_A_4;59361641_A_C_5;59361662_T_C_5;59361666_T_A_4;59361679_T_C_4;59361680_T_G_5;59361694_G_A_5;59361697_C_T_4;59361709_A_T_4;59361720_G_A_4;59361742_C_A_5;59361751_G_A_4;59361752_A_G_3	CD1-brain-M-2M-DNA-4;CD1-brain-M-3M-DNA-1;CD1-brain-M-4M-DNA-2;CD1-brain-M-4M-DNA-3;CD1-brain-M-5M-DNA-5
chr7:47589731-47589919	chr7:47589187-47590165	Coding_Exon_NonUniform	88	189	945	global	0.000585	1.12e-159	5.29e-157	5	47589731_3;47589737_5;47589767_4;47589771_5;47589784_5;47589802_5;47589808_5;47589817_5;47589821_5;47589833_5;47589834_5;47589843_5;47589849_4;47589856_4;47589857_5;47589867_4;47589876_5;47589881_4;47589919_5	47589731_C_T_3;47589737_T_C_5;47589767_C_A_4;47589771_G_T_5;47589784_G_A_5;47589802_G_T_5;47589808_G_C_5;47589817_A_G_5;47589821_C_T_5;47589833_T_G_5;47589834_G_A_5;47589843_A_T_5;47589849_A_C_4;47589856_T_G_4;47589857_T_C_5;47589867_T_G_4;47589876_G_A_5;47589881_T_A_4;47589919_G_C_5	CD1-brain-M-2M-DNA-4;CD1-brain-M-3M-DNA-1;CD1-brain-M-4M-DNA-2;CD1-brain-M-4M-DNA-3;CD1-brain-M-5M-DNA-5
chr11:71172989-71173095	chr11:71172959-71173129	Coding_Exon_NonUniform	75	107	535	global	0.000585	1.94e-150	8.96e-148	5	71172989_5;71172993_5;71172996_5;71172997_5;71172999_5;71173007_5;71173008_5;71173016_5;71173024_5;71173032_5;71173060_5;71173063_5;71173067_5;71173087_5;71173095_5	71172989_A_C_5;71172993_T_G_5;71172996_C_T_5;71172997_A_G_5;71172999_C_T_5;71173007_T_C_5;71173008_A_T_5;71173016_G_A_5;71173024_A_T_5;71173032_G_A_5;71173060_A_G_5;71173063_A_T_5;71173067_T_G_5;71173087_A_G_5;71173095_T_C_5	CD1-brain-M-2M-DNA-4;CD1-brain-M-3M-DNA-1;CD1-brain-M-4M-DNA-2;CD1-brain-M-4M-DNA-3;CD1-brain-M-5M-DNA-5
chr1:171574106-171574363	chr1:171574093-171574368	Coding_Exon_NonUniform	89	258	1290	global	0.000585	1.78e-149	8.02e-147	5	171574106_5;171574110_5;171574130_5;171574131_5;171574133_5;171574137_5;171574171_5;171574185_5;171574199_5;171574220_10;171574221_5;171574268_5;171574298_4;171574299_5;171574307_5;171574316_5;171574363_5	171574106_C_A_5;171574110_A_C_5;171574130_G_C_5;171574131_C_G_5;171574133_C_T_5;171574137_A_G_5;171574171_T_C_5;171574185_G_A_5;171574199_C_T_5;171574220_T_A_5;171574220_T_G_5;171574221_C_T_5;171574268_C_T_5;171574298_C_T_4;171574299_G_A_5;171574307_C_T_5;171574316_C_T_5;171574363_C_A_5	CD1-brain-M-2M-DNA-4;CD1-brain-M-3M-DNA-1;CD1-brain-M-4M-DNA-2;CD1-brain-M-4M-DNA-3;CD1-brain-M-5M-DNA-5
chr11:71182097-71182193	chr11:71181190-71182864	Coding_Exon_NonUniform	73	97	485	global	0.000585	6.72e-149	2.96e-146	5	71182097_5;71182101_5;71182102_5;71182108_5;71182111_5;71182112_5;71182114_5;71182119_5;71182139_5;71182144_5;71182150_5;71182175_3;71182190_5;71182192_5;71182193_5	71182097_G_A_5;71182101_T_A_5;71182102_T_G_5;71182108_C_G_5;71182111_A_T_5;71182112_A_G_5;71182114_A_C_5;71182119_C_A_5;71182139_T_A_5;71182144_A_T_5;71182150_T_C_5;71182175_C_T_3;71182190_A_G_5;71182192_T_A_5;71182193_G_T_5	CD1-brain-M-2M-DNA-4;CD1-brain-M-3M-DNA-1;CD1-brain-M-4M-DNA-2;CD1-brain-M-4M-DNA-3;CD1-brain-M-5M-DNA-5
chr11:71181206-71181362	chr11:71181190-71182864	Coding_Exon_NonUniform	78	157	785	global	0.000585	4.87e-144	2.09e-141	5	71181206_5;71181225_5;71181229_5;71181230_5;71181246_5;71181250_5;71181257_5;71181258_5;71181262_5;71181265_5;71181279_5;71181286_5;71181310_5;71181321_4;71181353_5;71181362_4	71181206_C_A_5;71181225_T_C_5;71181229_C_T_5;71181230_C_T_5;71181246_T_A_5;71181250_C_G_5;71181257_T_C_5;71181258_G_A_5;71181262_G_C_5;71181265_C_T_5;71181279_G_A_5;71181286_A_G_5;71181310_C_T_5;71181321_G_C_4;71181353_T_C_5;71181362_C_T_4	CD1-brain-M-2M-DNA-4;CD1-brain-M-3M-DNA-1;CD1-brain-M-4M-DNA-2;CD1-brain-M-4M-DNA-3;CD1-brain-M-5M-DNA-5
chr11:71182677-71182747	chr11:71181190-71182864	Coding_Exon_NonUniform	65	71	355	global	0.000585	8.44e-139	3.55e-136	5	71182677_5;71182700_5;71182706_5;71182708_5;71182709_7;71182712_4;71182720_5;71182727_5;71182732_5;71182736_5;71182738_5;71182741_5;71182747_4	71182677_T_C_5;71182700_C_T_5;71182706_G_A_5;71182708_T_G_5;71182709_A_C_4;71182709_A_G_3;71182712_A_G_4;71182720_T_C_5;71182727_A_T_5;71182732_C_T_5;71182736_A_G_5;71182738_C_T_5;71182741_C_T_5;71182747_C_T_4	CD1-brain-M-2M-DNA-4;CD1-brain-M-3M-DNA-1;CD1-brain-M-4M-DNA-2;CD1-brain-M-4M-DNA-3;CD1-brain-M-5M-DNA-5
chr8:26162463-26162757	chr8:26162434-26162799	Coding_Exon_NonUniform	83	295	1475	global	0.000585	5.21e-132	2.14e-129	5	26162463_5;26162470_5;26162498_5;26162522_3;26162526_5;26162544_5;26162566_5;26162583_5;26162607_5;26162631_5;26162652_5;26162672_5;26162688_5;26162691_5;26162706_5;26162731_5;26162757_5	26162463_C_T_5;26162470_C_G_5;26162498_C_G_5;26162522_C_A_3;26162526_G_C_5;26162544_G_C_5;26162566_T_G_5;26162583_G_A_5;26162607_G_T_5;26162631_A_G_5;26162652_G_T_5;26162672_G_A_5;26162688_C_T_5;26162691_G_A_5;26162706_C_G_5;26162731_G_A_5;26162757_C_T_5	CD1-brain-M-2M-DNA-4;CD1-brain-M-3M-DNA-1;CD1-brain-M-4M-DNA-2;CD1-brain-M-4M-DNA-3;CD1-brain-M-5M-DNA-5
chr16:93609912-93609997	chr16:93609795-93610231	Coding_Exon_NonUniform	63	86	430	global	0.000585	5.95e-128	2.39e-125	5	93609912_5;93609928_5;93609934_5;93609942_5;93609943_5;93609952_5;93609953_5;93609961_5;93609979_5;93609985_5;93609986_5;93609988_4;93609997_4	93609912_T_C_5;93609928_A_G_5;93609934_A_G_5;93609942_G_A_5;93609943_A_G_5;93609952_G_A_5;93609953_G_A_5;93609961_T_C_5;93609979_T_C_5;93609985_C_G_5;93609986_A_T_5;93609988_C_T_4;93609997_G_A_4	CD1-brain-M-2M-DNA-4;CD1-brain-M-3M-DNA-1;CD1-brain-M-4M-DNA-2;CD1-brain-M-4M-DNA-3;CD1-brain-M-5M-DNA-5
chr11:71161676-71161930	chr11:71161673-71161935	Coding_Exon_NonUniform	77	255	1275	global	0.000585	5.19e-125	2.04e-122	5	71161676_5;71161692_5;71161724_5;71161727_5;71161728_5;71161735_5;71161742_5;71161751_5;71161763_5;71161769_4;71161782_4;71161806_4;71161856_5;71161880_5;71161898_5;71161930_5	71161676_C_T_5;71161692_T_C_5;71161724_T_C_5;71161727_C_G_5;71161728_T_A_5;71161735_C_G_5;71161742_G_A_5;71161751_T_C_5;71161763_A_G_5;71161769_G_A_4;71161782_G_T_4;71161806_A_T_4;71161856_C_T_5;71161880_C_T_5;71161898_G_A_5;71161930_T_C_5	CD1-brain-M-2M-DNA-4;CD1-brain-M-3M-DNA-1;CD1-brain-M-4M-DNA-2;CD1-brain-M-4M-DNA-3;CD1-brain-M-5M-DNA-5
chr17:36189722-36189855	chr17:36189601-36189870	Coding_Exon_NonUniform	67	134	670	global	0.000585	3.55e-124	1.37e-121	5	36189722_4;36189725_4;36189727_5;36189729_5;36189743_4;36189744_5;36189748_4;36189761_4;36189769_4;36189802_4;36189803_4;36189806_4;36189812_4;36189815_4;36189842_4;36189855_4	36189722_T_C_4;36189725_C_A_4;36189727_C_A_5;36189729_C_A_5;36189743_C_T_4;36189744_G_C_5;36189748_T_A_4;36189761_G_T_4;36189769_G_A_4;36189802_C_T_4;36189803_T_G_4;36189806_G_A_4;36189812_C_T_4;36189815_T_C_4;36189842_G_A_4;36189855_C_T_4	CD1-brain-M-2M-DNA-4;CD1-brain-M-3M-DNA-1;CD1-brain-M-4M-DNA-2;CD1-brain-M-4M-DNA-3;CD1-brain-M-5M-DNA-5
chr16:23113181-23113263	chr16:23113167-23113311	Coding_Exon_NonUniform	60	83	415	global	0.000585	1.43e-121	5.39e-119	5	23113181_5;23113184_5;23113186_5;23113187_5;23113194_5;23113220_5;23113228_5;23113243_5;23113248_5;23113250_5;23113251_5;23113263_5	23113181_G_T_5;23113184_G_A_5;23113186_T_C_5;23113187_T_G_5;23113194_G_T_5;23113220_C_T_5;23113228_G_T_5;23113243_C_T_5;23113248_C_A_5;23113250_T_A_5;23113251_T_G_5;23113263_C_T_5	CD1-brain-M-2M-DNA-4;CD1-brain-M-3M-DNA-1;CD1-brain-M-4M-DNA-2;CD1-brain-M-4M-DNA-3;CD1-brain-M-5M-DNA-5
chr1:171573686-171573804	chr1:171573681-171574004	Coding_Exon_NonUniform	63	119	595	global	0.000585	1.65e-118	6.09e-116	5	171573686_5;171573695_5;171573707_4;171573724_5;171573726_5;171573732_5;171573764_4;171573767_5;171573768_5;171573770_5;171573771_5;171573786_5;171573804_5	171573686_C_T_5;171573695_T_C_5;171573707_G_A_4;171573724_G_T_5;171573726_C_T_5;171573732_A_G_5;171573764_G_A_4;171573767_T_A_5;171573768_C_T_5;171573770_G_A_5;171573771_T_C_5;171573786_C_G_5;171573804_G_C_5	CD1-brain-M-2M-DNA-4;CD1-brain-M-3M-DNA-1;CD1-brain-M-4M-DNA-2;CD1-brain-M-4M-DNA-3;CD1-brain-M-5M-DNA-5
chr1:171518279-171518385	chr1:171518241-171518393	Coding_Exon_NonUniform	61	107	535	global	0.000585	7.2e-117	2.61e-114	5	171518279_5;171518287_5;171518293_5;171518297_5;171518299_7;171518318_5;171518320_5;171518321_5;171518330_5;171518334_5;171518350_5;171518385_4	171518279_T_C_5;171518287_C_T_5;171518293_T_C_5;171518297_C_A_2;171518297_C_G_3;171518299_T_A_5;171518299_T_G_2;171518318_C_T_5;171518320_C_G_5;171518321_A_C_5;171518330_A_C_5;171518334_A_G_5;171518350_A_T_5;171518385_G_A_4	CD1-brain-M-2M-DNA-4;CD1-brain-M-3M-DNA-1;CD1-brain-M-4M-DNA-2;CD1-brain-M-4M-DNA-3;CD1-brain-M-5M-DNA-5
chr1:171577839-171577965	chr1:171577815-171577969	Coding_Exon_NonUniform	63	127	635	global	0.000585	1.21e-116	4.3e-114	5	171577839_5;171577853_5;171577873_5;171577876_5;171577915_5;171577917_5;171577918_5;171577921_4;171577922_4;171577932_5;171577958_5;171577959_5;171577965_5	171577839_C_T_5;171577853_G_A_5;171577873_C_T_5;171577876_G_A_5;171577915_G_A_5;171577917_C_A_5;171577918_T_A_5;171577921_C_G_4;171577922_C_G_4;171577932_G_A_5;171577958_C_A_5;171577959_G_A_5;171577965_C_T_5	CD1-brain-M-2M-DNA-4;CD1-brain-M-3M-DNA-1;CD1-brain-M-4M-DNA-2;CD1-brain-M-4M-DNA-3;CD1-brain-M-5M-DNA-5
chr1:9545654-9545691	chr1:9545524-9546621	Coding_Exon_NonUniform	50	38	190	global	0.000585	4.97e-116	1.73e-113	5	9545654_5;9545663_5;9545666_5;9545668_5;9545674_5;9545682_5;9545684_5;9545685_5;9545688_5;9545691_5	9545654_G_A_5;9545663_C_T_5;9545666_C_T_5;9545668_G_A_5;9545674_C_T_5;9545682_C_T_5;9545684_G_T_5;9545685_G_T_5;9545688_G_T_5;9545691_G_A_5	CD1-brain-M-2M-DNA-4;CD1-brain-M-3M-DNA-1;CD1-brain-M-4M-DNA-2;CD1-brain-M-4M-DNA-3;CD1-brain-M-5M-DNA-5
chr17:33965964-33966067	chr17:33965959-33966105	Coding_Exon_NonUniform	59	104	520	global	0.000585	5.8e-113	1.95e-110	5	33965964_5;33966012_5;33966015_5;33966018_5;33966025_5;33966027_4;33966029_5;33966030_5;33966036_5;33966046_5;33966056_5;33966067_5	33965964_G_A_5;33966012_T_C_5;33966015_G_A_5;33966018_C_A_5;33966025_C_T_5;33966027_C_T_4;33966029_C_T_5;33966030_A_G_5;33966036_G_A_3;33966036_G_T_2;33966046_G_A_5;33966056_A_G_5;33966067_C_G_5	CD1-brain-M-2M-DNA-4;CD1-brain-M-3M-DNA-1;CD1-brain-M-4M-DNA-2;CD1-brain-M-4M-DNA-3;CD1-brain-M-5M-DNA-5
chr17:48145584-48145687	chr17:48145397-48145708	Coding_Exon_NonUniform	59	104	520	global	0.000585	5.8e-113	1.95e-110	5	48145584_4;48145598_5;48145640_5;48145642_5;48145643_5;48145656_5;48145658_5;48145659_5;48145662_5;48145664_5;48145679_5;48145687_5	48145584_C_G_4;48145598_G_C_5;48145640_A_G_5;48145642_A_C_5;48145643_T_A_5;48145656_A_G_5;48145658_C_T_5;48145659_A_G_5;48145662_C_A_5;48145664_T_C_5;48145679_G_C_5;48145687_T_A_5	CD1-brain-M-2M-DNA-4;CD1-brain-M-3M-DNA-1;CD1-brain-M-4M-DNA-2;CD1-brain-M-4M-DNA-3;CD1-brain-M-5M-DNA-5
chr3:142606770-142606818	chr3:142606726-142607006	Coding_Exon_NonUniform	51	49	245	global	0.000585	1.99e-112	6.58e-110	5	142606770_3;142606775_3;142606778_3;142606779_3;142606783_3;142606784_3;142606786_3;142606792_5;142606793_5;142606796_5;142606799_5;142606814_5;142606818_5	142606770_G_A_3;142606775_A_T_3;142606778_A_T_3;142606779_C_G_3;142606783_G_T_3;142606784_T_C_3;142606786_T_A_3;142606792_A_G_5;142606793_C_T_5;142606796_A_T_5;142606799_C_T_5;142606814_G_A_5;142606818_G_A_5	CD1-brain-M-2M-DNA-4;CD1-brain-M-3M-DNA-1;CD1-brain-M-4M-DNA-2;CD1-brain-M-4M-DNA-3;CD1-brain-M-5M-DNA-5
chr6:133765296-133765469	chr6:133765296-133765696	Coding_Exon_NonUniform	65	174	870	global	0.000585	5.64e-112	1.8e-109	5	133765296_5;133765297_5;133765330_5;133765337_5;133765363_5;133765375_5;133765394_5;133765399_5;133765410_5;133765418_5;133765441_5;133765452_5;133765469_5	133765296_C_G_5;133765297_T_G_5;133765330_T_C_5;133765337_A_G_5;133765363_T_A_5;133765375_C_G_5;133765394_T_C_5;133765399_C_A_5;133765410_C_T_5;133765418_C_T_5;133765441_A_G_5;133765452_C_T_5;133765469_T_C_5	CD1-brain-M-2M-DNA-4;CD1-brain-M-3M-DNA-1;CD1-brain-M-4M-DNA-2;CD1-brain-M-4M-DNA-3;CD1-brain-M-5M-DNA-5
chr7:47981139-47981312	chr7:47980910-47981851	Coding_Exon_NonUniform	65	174	870	global	0.000585	5.64e-112	1.8e-109	5	47981139_5;47981141_5;47981147_4;47981162_4;47981170_4;47981181_5;47981188_4;47981195_4;47981198_4;47981213_4;47981231_5;47981232_5;47981242_3;47981271_4;47981312_5	47981139_G_A_5;47981141_C_T_5;47981147_A_G_4;47981162_C_T_4;47981170_A_T_4;47981181_A_T_5;47981188_C_T_4;47981195_G_A_4;47981198_C_A_4;47981213_G_A_4;47981231_C_G_5;47981232_G_T_5;47981242_C_A_3;47981271_A_C_4;47981312_T_C_5	CD1-brain-M-2M-DNA-4;CD1-brain-M-3M-DNA-1;CD1-brain-M-4M-DNA-2;CD1-brain-M-4M-DNA-3;CD1-brain-M-5M-DNA-5
chr3:142598167-142598288	chr3:142598146-142598335	Coding_Exon_NonUniform	60	122	610	global	0.000585	6.14e-111	1.92e-108	5	142598167_5;142598168_5;142598188_5;142598197_5;142598200_5;142598203_5;142598210_5;142598215_5;142598247_5;142598251_5;142598262_5;142598288_5	142598167_A_C_5;142598168_A_C_5;142598188_A_G_5;142598197_G_A_5;142598200_G_A_5;142598203_C_A_5;142598210_A_T_5;142598215_T_A_5;142598247_C_G_5;142598251_A_C_5;142598262_G_T_5;142598288_A_G_5	CD1-brain-M-2M-DNA-4;CD1-brain-M-3M-DNA-1;CD1-brain-M-4M-DNA-2;CD1-brain-M-4M-DNA-3;CD1-brain-M-5M-DNA-5
chr15:103897330-103897482	chr15:103897323-103897592	Coding_Exon_NonUniform	62	153	765	global	0.000585	3.74e-109	1.15e-106	5	103897330_5;103897335_5;103897363_7;103897377_5;103897388_5;103897391_5;103897433_5;103897434_5;103897459_5;103897462_5;103897471_5;103897482_5	103897330_C_G_3;103897330_C_T_2;103897335_T_C_5;103897363_G_*_2;103897363_G_T_5;103897377_T_A_5;103897388_C_T_5;103897391_C_T_5;103897433_A_G_5;103897434_A_T_5;103897459_G_A_5;103897462_C_A_5;103897471_A_C_5;103897482_C_T_5	CD1-brain-M-2M-DNA-4;CD1-brain-M-3M-DNA-1;CD1-brain-M-4M-DNA-2;CD1-brain-M-4M-DNA-3;CD1-brain-M-5M-DNA-5
chr7:48198559-48198752	chr7:48198213-48199178	Coding_Exon_NonUniform	65	194	970	global	0.000585	8.12e-109	2.46e-106	5	48198559_5;48198582_5;48198591_5;48198616_5;48198617_5;48198618_5;48198623_5;48198653_4;48198666_4;48198695_4;48198707_4;48198719_4;48198743_5;48198752_5	48198559_C_T_5;48198582_G_T_5;48198591_A_G_5;48198616_A_C_5;48198617_C_A_5;48198618_T_G_5;48198623_A_T_5;48198653_T_C_4;48198666_A_T_4;48198695_C_T_4;48198707_C_G_4;48198719_A_G_4;48198743_C_T_5;48198752_T_A_5	CD1-brain-M-2M-DNA-4;CD1-brain-M-3M-DNA-1;CD1-brain-M-4M-DNA-2;CD1-brain-M-4M-DNA-3;CD1-brain-M-5M-DNA-5
chr6:116042915-116043205	chr6:116042871-116043805	Coding_Exon_NonUniform	71	291	1455	global	0.000585	1e-108	2.99e-106	5	116042915_4;116042925_4;116042942_4;116042956_4;116042974_4;116042986_3;116042993_5;116042996_5;116043026_5;116043035_5;116043073_5;116043092_5;116043122_4;116043171_5;116043191_5;116043205_4	116042915_C_G_4;116042925_T_C_4;116042942_G_T_4;116042956_G_A_4;116042974_G_C_4;116042986_C_T_3;116042993_C_T_5;116042996_C_T_5;116043026_G_T_5;116043035_G_T_5;116043073_T_A_5;116043092_T_G_5;116043122_C_A_4;116043171_G_A_5;116043191_T_C_5;116043205_A_G_4	CD1-brain-M-2M-DNA-4;CD1-brain-M-3M-DNA-1;CD1-brain-M-4M-DNA-2;CD1-brain-M-4M-DNA-3;CD1-brain-M-5M-DNA-5
chr7:48388840-48388939	chr7:48388583-48389575	Coding_Exon_NonUniform	55	100	500	global	0.000585	1.21e-104	3.55e-102	5	48388840_5;48388858_5;48388866_5;48388871_5;48388883_5;48388885_5;48388896_5;48388912_5;48388919_5;48388927_5;48388939_5	48388840_G_T_5;48388858_G_T_5;48388866_A_T_5;48388871_G_A_5;48388883_G_A_5;48388885_G_A_5;48388896_T_G_5;48388912_G_T_5;48388919_C_A_5;48388927_G_T_5;48388939_C_T_5	CD1-brain-M-2M-DNA-4;CD1-brain-M-3M-DNA-1;CD1-brain-M-4M-DNA-2;CD1-brain-M-4M-DNA-3;CD1-brain-M-5M-DNA-5
chr17:33999330-33999397	chr17:33999271-33999546	Coding_Exon_NonUniform	51	68	340	global	0.000585	1.79e-104	5.16e-102	5	33999330_2;33999332_3;33999334_5;33999338_5;33999350_6;33999351_6;33999369_4;33999384_7;33999387_5;33999388_4;33999397_4	33999330_G_C_2;33999332_G_C_3;33999334_C_T_5;33999338_C_T_5;33999350_G_A_3;33999350_G_T_3;33999351_A_C_3;33999351_A_T_3;33999369_G_C_4;33999384_T_A_2;33999384_T_C_5;33999387_T_C_5;33999388_T_G_4;33999397_G_T_4	CD1-brain-M-2M-DNA-4;CD1-brain-M-3M-DNA-1;CD1-brain-M-4M-DNA-2;CD1-brain-M-4M-DNA-3;CD1-brain-M-5M-DNA-5
chr17:36189180-36189334	chr17:36189177-36189452	Coding_Exon_NonUniform	60	155	775	global	0.000585	1.86e-104	5.3e-102	5	36189180_4;36189207_4;36189210_5;36189219_5;36189223_5;36189238_5;36189253_4;36189256_4;36189257_4;36189294_4;36189311_4;36189316_4;36189319_4;36189334_4	36189180_T_C_4;36189207_C_T_4;36189210_G_A_5;36189219_G_A_5;36189223_G_C_5;36189238_G_A_5;36189253_C_T_4;36189256_A_G_4;36189257_C_T_4;36189294_T_G_4;36189311_G_A_4;36189316_T_C_4;36189319_T_C_4;36189334_C_T_4	CD1-brain-M-2M-DNA-4;CD1-brain-M-3M-DNA-1;CD1-brain-M-4M-DNA-2;CD1-brain-M-4M-DNA-3;CD1-brain-M-5M-DNA-5
chr6:125144491-125144635	chr6:125144001-125144641	Coding_Exon_NonUniform	59	145	725	global	0.000585	4.57e-104	1.28e-101	5	125144491_4;125144494_4;125144497_4;125144530_4;125144531_5;125144570_5;125144572_5;125144581_5;125144606_5;125144614_5;125144619_5;125144620_4;125144635_4	125144491_G_A_4;125144494_T_C_4;125144497_T_C_4;125144530_T_C_4;125144531_T_C_5;125144570_T_A_5;125144572_C_A_5;125144581_C_A_5;125144606_A_C_5;125144614_G_A_5;125144619_A_G_5;125144620_C_T_4;125144635_G_T_4	CD1-brain-M-2M-DNA-4;CD1-brain-M-3M-DNA-1;CD1-brain-M-4M-DNA-2;CD1-brain-M-4M-DNA-3;CD1-brain-M-5M-DNA-5
chr10:22287060-22287191	chr10:22287054-22287248	Coding_Exon_NonUniform	57	132	660	global	0.000585	4e-102	1.1e-99	5	22287060_5;22287062_5;22287072_5;22287086_4;22287095_5;22287126_5;22287129_5;22287144_5;22287158_5;22287166_4;22287173_4;22287191_5	22287060_A_C_5;22287062_A_T_5;22287072_T_C_5;22287086_A_C_4;22287095_A_G_5;22287126_C_T_5;22287129_A_G_5;22287144_C_A_5;22287158_T_A_1;22287158_T_G_4;22287166_G_C_4;22287173_A_T_4;22287191_A_T_5	CD1-brain-M-2M-DNA-4;CD1-brain-M-3M-DNA-1;CD1-brain-M-4M-DNA-2;CD1-brain-M-4M-DNA-3;CD1-brain-M-5M-DNA-5
chr1:171577244-171577347	chr1:171577243-171577347	Coding_Exon_NonUniform	54	104	520	global	0.000585	2.36e-101	6.41e-99	5	171577244_5;171577250_5;171577264_5;171577274_5;171577275_5;171577282_5;171577290_5;171577291_5;171577298_5;171577337_4;171577347_5	171577244_T_A_5;171577250_A_G_5;171577264_G_T_5;171577274_C_T_5;171577275_G_A_5;171577282_T_C_5;171577290_T_A_2;171577290_T_C_3;171577291_T_A_2;171577291_T_G_3;171577298_C_T_5;171577337_G_A_4;171577347_C_T_5	CD1-brain-M-2M-DNA-4;CD1-brain-M-3M-DNA-1;CD1-brain-M-4M-DNA-2;CD1-brain-M-4M-DNA-3;CD1-brain-M-5M-DNA-5
chr17:35263520-35263616	chr17:35263379-35263648	Coding_Exon_NonUniform	53	97	485	global	0.000585	9.63e-101	2.58e-98	5	35263520_5;35263545_4;35263561_3;35263562_3;35263564_3;35263569_4;35263574_5;35263575_4;35263582_3;35263585_3;35263587_6;35263607_5;35263616_5	35263520_G_A_5;35263545_G_A_4;35263561_C_G_3;35263562_G_A_3;35263564_G_*_1;35263564_G_C_2;35263569_A_G_4;35263574_A_G_2;35263574_A_T_3;35263575_A_C_4;35263582_G_A_3;35263585_C_G_3;35263587_A_G_4;35263587_A_T_2;35263607_G_A_5;35263616_A_C_5	CD1-brain-M-2M-DNA-4;CD1-brain-M-3M-DNA-1;CD1-brain-M-4M-DNA-2;CD1-brain-M-4M-DNA-3;CD1-brain-M-5M-DNA-5
chr17:23882503-23882585	chr17:23882455-23882794	Coding_Exon_NonUniform	51	83	415	global	0.000585	9.38e-100	2.47e-97	5	23882503_4;23882531_5;23882534_3;23882535_3;23882539_3;23882546_5;23882547_5;23882557_4;23882559_5;23882561_4;23882573_5;23882585_5	23882503_T_A_4;23882531_C_G_5;23882534_T_A_3;23882535_C_A_3;23882539_G_C_3;23882546_C_T_5;23882547_A_C_5;23882557_A_G_4;23882559_C_T_5;23882561_C_G_4;23882573_A_T_5;23882585_T_A_5	CD1-brain-M-2M-DNA-4;CD1-brain-M-3M-DNA-1;CD1-brain-M-4M-DNA-2;CD1-brain-M-4M-DNA-3;CD1-brain-M-5M-DNA-5
chr15:98312593-98312754	chr15:98312589-98313548	Coding_Exon_NonUniform	58	162	810	global	0.000581	3.56e-99	9.14e-97	4	98312593_3;98312598_4;98312599_4;98312619_4;98312635_4;98312665_4;98312666_3;98312678_4;98312696_4;98312735_4;98312743_4;98312745_4;98312746_4;98312753_4;98312754_4	98312593_G_C_3;98312598_C_G_4;98312599_A_T_4;98312619_T_A_4;98312635_C_T_4;98312665_A_G_4;98312666_T_C_3;98312678_T_G_4;98312696_C_T_4;98312735_G_C_4;98312743_A_T_4;98312745_T_C_4;98312746_G_A_4;98312753_T_C_4;98312754_G_T_4	CD1-brain-M-2M-DNA-4;CD1-brain-M-4M-DNA-2;CD1-brain-M-4M-DNA-3;CD1-brain-M-5M-DNA-5
chr7:103842733-103842883	chr7:103842691-103842913	Coding_Exon_NonUniform	56	151	755	global	0.000584	1.41e-96	3.53e-94	4	103842733_4;103842781_4;103842782_4;103842792_4;103842821_4;103842823_4;103842826_4;103842828_4;103842832_4;103842835_4;103842847_4;103842848_4;103842871_4;103842883_4	103842733_C_T_4;103842781_C_T_4;103842782_C_G_4;103842792_A_G_4;103842821_C_T_4;103842823_A_G_4;103842826_C_T_4;103842828_G_T_4;103842832_G_A_4;103842835_T_A_4;103842847_C_T_4;103842848_A_T_4;103842871_C_T_4;103842883_T_C_4	CD1-brain-M-3M-DNA-1;CD1-brain-M-4M-DNA-2;CD1-brain-M-4M-DNA-3;CD1-brain-M-5M-DNA-5
chr17:36186576-36186702	chr17:36186571-36186710	Coding_Exon_NonUniform	52	127	635	global	0.000589	6.62e-92	1.59e-89	4	36186576_4;36186592_4;36186594_4;36186601_4;36186609_4;36186619_4;36186631_4;36186634_4;36186641_4;36186645_4;36186648_4;36186680_4;36186702_4	36186576_A_G_4;36186592_A_T_4;36186594_A_T_4;36186601_A_C_4;36186609_T_G_4;36186619_C_G_4;36186631_C_A_4;36186634_A_G_4;36186641_G_T_4;36186645_G_C_4;36186648_G_C_4;36186680_T_C_4;36186702_C_T_4	CD1-brain-M-2M-DNA-4;CD1-brain-M-3M-DNA-1;CD1-brain-M-4M-DNA-3;CD1-brain-M-5M-DNA-5
chr12:40036392-40036521	chr12:40036144-40036746	Coding_Exon_NonUniform	52	130	650	global	0.000589	2.32e-91	5.51e-89	4	40036392_4;40036401_4;40036403_4;40036407_4;40036434_4;40036454_4;40036462_4;40036463_4;40036475_4;40036499_4;40036504_4;40036513_4;40036521_4	40036392_T_G_4;40036401_G_T_4;40036403_A_G_4;40036407_C_T_4;40036434_C_T_4;40036454_A_G_4;40036462_A_G_4;40036463_C_A_4;40036475_C_T_4;40036499_C_T_4;40036504_C_T_4;40036513_A_C_4;40036521_C_A_4	CD1-brain-M-2M-DNA-4;CD1-brain-M-3M-DNA-1;CD1-brain-M-4M-DNA-3;CD1-brain-M-5M-DNA-5
chr7:104058767-104059054	chr7:104058656-104059600	Coding_Exon_NonUniform	61	288	1440	global	0.000591	1.35e-89	3.09e-87	4	104058767_3;104058770_3;104058776_3;104058791_3;104058813_3;104058814_3;104058836_3;104058863_3;104058881_3;104058929_3;104058952_3;104058976_4;104058983_4;104058985_4;104058987_4;104059031_3;104059034_3;104059038_3;104059054_3	104058767_G_T_3;104058770_C_G_3;104058776_G_A_3;104058791_G_C_3;104058813_G_A_3;104058814_C_A_3;104058836_G_C_3;104058863_G_A_3;104058881_C_G_3;104058929_A_T_3;104058952_G_A_3;104058976_A_C_4;104058983_T_A_4;104058985_T_A_4;104058987_A_C_4;104059031_G_A_3;104059034_C_A_3;104059038_C_T_3;104059054_G_A_3	CD1-brain-M-2M-DNA-4;CD1-brain-M-3M-DNA-1;CD1-brain-M-4M-DNA-2;CD1-brain-M-5M-DNA-5
chr10:68041553-68041830	chr10:68041379-68041917	Coding_Exon_NonUniform	60	278	1390	global	0.000585	6.26e-89	1.39e-86	5	68041553_5;68041569_5;68041611_5;68041647_5;68041671_5;68041699_5;68041703_5;68041724_5;68041727_5;68041758_5;68041800_5;68041830_5	68041553_T_C_5;68041569_G_T_5;68041611_C_G_5;68041647_A_C_5;68041671_A_G_5;68041699_T_C_5;68041703_C_T_5;68041724_C_T_5;68041727_C_T_5;68041758_A_T_5;68041800_G_A_5;68041830_C_T_5	CD1-brain-M-2M-DNA-4;CD1-brain-M-3M-DNA-1;CD1-brain-M-4M-DNA-2;CD1-brain-M-4M-DNA-3;CD1-brain-M-5M-DNA-5
chr16:59361304-59361497	chr16:59361299-59362216	Coding_Exon_NonUniform	54	194	970	global	0.000585	2.93e-86	6.16e-84	5	59361304_5;59361310_5;59361338_4;59361344_5;59361365_4;59361388_4;59361423_5;59361433_4;59361446_4;59361476_5;59361479_4;59361497_5	59361304_C_T_5;59361310_G_C_5;59361338_A_G_4;59361344_G_T_5;59361365_T_C_4;59361388_A_G_4;59361423_T_G_5;59361433_C_A_4;59361446_T_C_4;59361476_T_C_5;59361479_A_C_4;59361497_A_G_5	CD1-brain-M-2M-DNA-4;CD1-brain-M-3M-DNA-1;CD1-brain-M-4M-DNA-2;CD1-brain-M-4M-DNA-3;CD1-brain-M-5M-DNA-5
chr16:44789548-44789697	chr16:44789547-44789861	Coding_Exon_NonUniform	51	150	750	global	0.000585	4.29e-86	8.91e-84	5	44789548_5;44789572_5;44789606_4;44789622_4;44789629_4;44789646_4;44789654_5;44789672_5;44789673_5;44789686_5;44789697_5	44789548_G_T_5;44789572_A_G_5;44789606_C_T_4;44789622_T_C_4;44789629_C_A_4;44789646_T_A_4;44789654_C_T_5;44789672_G_T_5;44789673_C_T_5;44789686_T_A_5;44789697_A_T_5	CD1-brain-M-2M-DNA-4;CD1-brain-M-3M-DNA-1;CD1-brain-M-4M-DNA-2;CD1-brain-M-4M-DNA-3;CD1-brain-M-5M-DNA-5
chr19:13146298-13146435	chr19:13145734-13146657	Coding_Exon_NonUniform	50	138	690	global	0.000584	6.78e-86	1.38e-83	4	13146298_3;13146299_3;13146300_4;13146319_3;13146326_3;13146329_4;13146347_3;13146358_3;13146361_4;13146398_4;13146411_4;13146418_4;13146423_4;13146435_4	13146298_G_T_3;13146299_C_A_3;13146300_G_A_4;13146319_T_C_3;13146326_T_C_3;13146329_T_C_4;13146347_T_G_3;13146358_G_A_3;13146361_C_A_4;13146398_T_C_4;13146411_T_A_4;13146418_T_C_4;13146423_C_G_4;13146435_T_C_4	CD1-brain-M-3M-DNA-1;CD1-brain-M-4M-DNA-2;CD1-brain-M-4M-DNA-3;CD1-brain-M-5M-DNA-5
chr6:129908797-129908958	chr6:129908774-129908992	Coding_Exon_NonUniform	51	162	810	global	0.000585	2.4e-84	4.76e-82	5	129908797_3;129908799_3;129908812_4;129908819_4;129908842_4;129908860_4;129908901_4;129908907_5;129908917_5;129908938_5;129908942_5;129908958_5	129908797_T_A_3;129908799_T_A_3;129908812_C_T_4;129908819_A_G_4;129908842_G_A_4;129908860_C_T_4;129908901_C_T_4;129908907_T_G_5;129908917_C_T_5;129908938_T_A_5;129908942_T_G_5;129908958_G_A_5	CD1-brain-M-2M-DNA-4;CD1-brain-M-3M-DNA-1;CD1-brain-M-4M-DNA-2;CD1-brain-M-4M-DNA-3;CD1-brain-M-5M-DNA-5
chr1:173270187-173270416	chr1:173270177-173271109	Coding_Exon_NonUniform	55	230	1150	global	0.000585	3.85e-84	7.56e-82	5	173270187_5;173270201_5;173270213_5;173270248_5;173270296_5;173270297_5;173270332_5;173270333_5;173270340_5;173270372_5;173270416_5	173270187_G_A_5;173270201_A_G_5;173270213_G_C_5;173270248_A_G_5;173270296_T_C_5;173270297_G_A_5;173270332_T_G_5;173270333_C_T_5;173270340_T_G_5;173270372_C_A_5;173270416_G_C_5	CD1-brain-M-2M-DNA-4;CD1-brain-M-3M-DNA-1;CD1-brain-M-4M-DNA-2;CD1-brain-M-4M-DNA-3;CD1-brain-M-5M-DNA-5
chr7:48389219-48389401	chr7:48388583-48389575	Coding_Exon_NonUniform	50	183	915	global	0.000585	1.37e-79	2.46e-77	5	48389219_5;48389255_5;48389272_5;48389273_5;48389319_5;48389323_5;48389348_5;48389349_5;48389371_4;48389374_4;48389401_2	48389219_C_G_5;48389255_A_G_5;48389272_C_A_5;48389273_G_T_5;48389319_A_T_5;48389323_A_G_5;48389348_G_A_5;48389349_G_A_5;48389371_C_T_4;48389374_A_C_4;48389401_T_C_2	CD1-brain-M-2M-DNA-4;CD1-brain-M-3M-DNA-1;CD1-brain-M-4M-DNA-2;CD1-brain-M-4M-DNA-3;CD1-brain-M-5M-DNA-5
chr6:129872192-129872375	chr6:129872189-129872407	Coding_Exon_NonUniform	50	184	920	global	0.000585	1.81e-79	3.22e-77	5	129872192_5;129872195_5;129872229_5;129872262_5;129872274_5;129872305_5;129872322_5;129872332_5;129872374_5;129872375_5	129872192_G_T_5;129872195_G_A_5;129872229_G_A_5;129872262_C_T_5;129872274_T_A_5;129872305_A_G_5;129872322_G_A_5;129872332_T_C_5;129872374_T_C_5;129872375_G_T_5	CD1-brain-M-2M-DNA-4;CD1-brain-M-3M-DNA-1;CD1-brain-M-4M-DNA-2;CD1-brain-M-4M-DNA-3;CD1-brain-M-5M-DNA-5
chr1:171514772-171515248	chr1:171504750-171518123	Enhancer_NonUniform	272	477	2385	global	0.00125	2.23e-308	3.08e-306	5	171514772_5;171514780_5;171514781_5;171514801_4;171514802_4;171514811_5;171514818_5;171514819_5;171514822_5;171514831_5;171514834_5;171514836_5;171514839_5;171514843_5;171514845_5;171514847_3;171514857_5;171514892_9;171514893_5;171514929_5;171514934_5;171514949_5;171514950_5;171514962_6;171514964_5;171514966_5;171514983_5;171514988_5;171515005_5;171515007_5;171515026_5;171515037_5;171515041_4;171…	171514772_T_G_5;171514780_C_A_5;171514781_G_A_5;171514801_C_T_4;171514802_C_T_4;171514811_C_T_5;171514818_C_T_5;171514819_A_G_5;171514822_T_A_5;171514831_G_T_5;171514834_G_A_5;171514836_A_G_5;171514839_A_G_5;171514843_C_A_5;171514845_A_T_5;171514847_C_G_3;171514857_A_G_5;171514892_A_C_5;171514892_A_T_4;171514893_C_A_5;171514929_G_A_5;171514934_G_T_5;171514949_C_T_5;171514950_C_G_5;171514962_G_A_5…	CD1-brain-M-2M-DNA-4;CD1-brain-M-3M-DNA-1;CD1-brain-M-4M-DNA-2;CD1-brain-M-4M-DNA-3;CD1-brain-M-5M-DNA-5
chr1:171515658-171516073	chr1:171504750-171518123	Enhancer_NonUniform	225	416	2080	global	0.00125	2.23e-308	3.08e-306	5	171515658_4;171515668_5;171515672_4;171515673_4;171515687_4;171515688_6;171515691_5;171515694_5;171515705_5;171515717_5;171515725_5;171515731_5;171515733_5;171515746_5;171515747_4;171515749_5;171515775_5;171515776_5;171515811_5;171515812_5;171515813_3;171515821_4;171515827_5;171515829_5;171515831_5;171515833_5;171515882_5;171515908_5;171515912_5;171515916_5;171515930_5;171515941_8;171515960_5;171…	171515658_A_C_4;171515668_G_C_5;171515672_T_A_4;171515673_C_G_4;171515687_C_T_4;171515688_G_A_3;171515688_G_C_3;171515691_C_A_5;171515694_T_C_5;171515705_C_A_3;171515705_C_G_2;171515717_A_G_5;171515725_C_T_5;171515731_T_G_5;171515733_G_A_5;171515746_A_T_5;171515747_C_T_4;171515749_C_T_5;171515775_T_C_5;171515776_C_A_5;171515811_C_T_5;171515812_G_A_5;171515813_G_A_3;171515821_C_A_4;171515827_A_C_5…	CD1-brain-M-2M-DNA-4;CD1-brain-M-3M-DNA-1;CD1-brain-M-4M-DNA-2;CD1-brain-M-4M-DNA-3;CD1-brain-M-5M-DNA-5
chr1:171517668-171518112	chr1:171504750-171518123	Enhancer_NonUniform	285	445	2225	global	0.00125	2.23e-308	3.08e-306	5	171517668_5;171517670_5;171517683_5;171517711_4;171517720_4;171517721_5;171517741_5;171517747_5;171517749_5;171517768_5;171517773_5;171517779_5;171517792_5;171517793_5;171517804_5;171517839_5;171517862_5;171517864_5;171517874_5;171517885_10;171517887_5;171517889_5;171517897_3;171517906_5;171517915_5;171517935_5;171517944_5;171517945_6;171517982_5;171517988_5;171517997_5;171518008_5;171518012_5;17…	171517668_T_C_5;171517670_A_T_5;171517683_G_A_5;171517711_C_T_4;171517720_T_C_4;171517721_A_G_5;171517741_T_A_5;171517747_C_A_5;171517749_A_G_5;171517768_C_A_5;171517773_C_T_5;171517779_G_T_5;171517792_G_A_5;171517793_A_G_5;171517804_G_A_5;171517839_C_T_5;171517862_A_G_5;171517864_T_C_5;171517874_C_T_5;171517885_G_A_5;171517885_G_T_5;171517887_G_C_5;171517889_C_T_5;171517897_A_G_3;171517906_T_C_5…	CD1-brain-M-2M-DNA-4;CD1-brain-M-3M-DNA-1;CD1-brain-M-4M-DNA-2;CD1-brain-M-4M-DNA-3;CD1-brain-M-5M-DNA-5
chr1:171518279-171518718	chr1:171518224-171518856	Enhancer_NonUniform	211	440	2200	global	0.00125	2.23e-308	3.08e-306	5	171518279_5;171518287_5;171518293_5;171518297_5;171518299_7;171518318_5;171518320_5;171518321_5;171518330_5;171518334_5;171518350_5;171518385_4;171518396_4;171518404_5;171518409_5;171518413_5;171518423_5;171518426_5;171518427_5;171518449_5;171518453_4;171518455_4;171518463_4;171518467_5;171518470_5;171518486_5;171518488_5;171518492_5;171518511_5;171518514_5;171518516_5;171518522_3;171518531_5;171…	171518279_T_C_5;171518287_C_T_5;171518293_T_C_5;171518297_C_A_2;171518297_C_G_3;171518299_T_A_5;171518299_T_G_2;171518318_C_T_5;171518320_C_G_5;171518321_A_C_5;171518330_A_C_5;171518334_A_G_5;171518350_A_T_5;171518385_G_A_4;171518396_G_T_4;171518404_T_C_5;171518409_A_T_5;171518413_C_A_5;171518423_A_C_5;171518426_A_C_5;171518427_C_G_5;171518449_A_T_5;171518453_C_T_4;171518455_C_T_4;171518463_A_T_4…	CD1-brain-M-2M-DNA-4;CD1-brain-M-3M-DNA-1;CD1-brain-M-4M-DNA-2;CD1-brain-M-4M-DNA-3;CD1-brain-M-5M-DNA-5
chr1:171525183-171525454	chr1:171524541-171529118	Enhancer_NonUniform	206	272	1360	global	0.00125	2.23e-308	3.08e-306	5	171525183_5;171525197_5;171525202_5;171525203_5;171525205_5;171525215_5;171525227_3;171525229_5;171525245_5;171525250_5;171525256_5;171525262_5;171525271_5;171525276_5;171525277_5;171525280_5;171525282_5;171525295_5;171525296_5;171525297_5;171525303_4;171525307_9;171525311_5;171525315_5;171525316_5;171525354_5;171525366_5;171525367_5;171525370_5;171525374_5;171525380_5;171525390_5;171525393_5;171…	171525183_T_A_4;171525183_T_C_1;171525197_T_C_5;171525202_T_C_5;171525203_G_A_5;171525205_C_T_5;171525215_C_A_1;171525215_C_T_4;171525227_T_C_3;171525229_G_A_5;171525245_A_G_5;171525250_G_A_3;171525250_G_C_2;171525256_T_C_5;171525262_T_C_5;171525271_T_G_5;171525276_C_A_5;171525277_C_A_5;171525280_C_A_5;171525282_T_G_5;171525295_G_A_5;171525296_A_T_5;171525297_G_A_5;171525303_A_C_4;171525307_C_A_4…	CD1-brain-M-2M-DNA-4;CD1-brain-M-3M-DNA-1;CD1-brain-M-4M-DNA-2;CD1-brain-M-4M-DNA-3;CD1-brain-M-5M-DNA-5
chr1:171525633-171526283	chr1:171524541-171529118	Enhancer_NonUniform	283	651	3255	global	0.00125	2.23e-308	3.08e-306	5	171525633_5;171525637_5;171525649_5;171525688_4;171525700_5;171525732_5;171525735_5;171525741_5;171525748_5;171525752_5;171525760_5;171525771_5;171525777_5;171525795_10;171525815_5;171525827_5;171525839_5;171525844_5;171525893_4;171525895_5;171525911_5;171525913_5;171525918_5;171525929_5;171525930_5;171525940_5;171525951_5;171525966_5;171525971_6;171525975_5;171525979_5;171526008_5;171526031_5;17…	171525633_T_A_5;171525637_T_A_5;171525649_A_G_5;171525688_C_T_4;171525700_A_T_5;171525732_T_C_5;171525735_G_A_5;171525741_T_C_5;171525748_C_T_5;171525752_T_G_5;171525760_G_A_5;171525771_T_C_5;171525777_T_G_5;171525795_T_*_5;171525795_T_G_5;171525815_A_T_5;171525827_C_G_5;171525839_C_G_5;171525844_C_T_5;171525893_G_C_4;171525895_G_A_5;171525911_T_C_5;171525913_A_G_2;171525913_A_T_3;171525918_G_A_5…	CD1-brain-M-2M-DNA-4;CD1-brain-M-3M-DNA-1;CD1-brain-M-4M-DNA-2;CD1-brain-M-4M-DNA-3;CD1-brain-M-5M-DNA-5
chr1:171526368-171526792	chr1:171524541-171529118	Enhancer_NonUniform	265	425	2125	global	0.00125	2.23e-308	3.08e-306	5	171526368_5;171526400_3;171526406_5;171526407_5;171526421_5;171526435_5;171526436_5;171526440_4;171526442_5;171526443_5;171526444_5;171526447_4;171526458_5;171526470_5;171526488_5;171526499_5;171526513_5;171526515_5;171526522_5;171526529_5;171526536_5;171526542_5;171526543_5;171526545_4;171526551_5;171526571_5;171526588_5;171526602_5;171526631_5;171526658_5;171526661_5;171526669_5;171526672_3;171…	171526368_G_A_3;171526368_G_C_2;171526400_G_T_3;171526406_A_T_5;171526407_C_T_5;171526421_G_T_5;171526435_T_C_5;171526436_G_A_5;171526440_C_T_4;171526442_T_G_5;171526443_C_T_5;171526444_G_A_5;171526447_T_G_4;171526458_G_T_5;171526470_G_A_5;171526488_C_A_5;171526499_G_A_5;171526513_A_G_5;171526515_T_C_5;171526522_C_T_5;171526529_C_G_5;171526536_A_T_5;171526542_C_T_5;171526543_T_G_5;171526545_C_G_4…	CD1-brain-M-2M-DNA-4;CD1-brain-M-3M-DNA-1;CD1-brain-M-4M-DNA-2;CD1-brain-M-4M-DNA-3;CD1-brain-M-5M-DNA-5
chr1:171526851-171527779	chr1:171524541-171529118	Enhancer_NonUniform	388	929	4645	global	0.00125	2.23e-308	3.08e-306	5	171526851_5;171526870_5;171526883_5;171526933_5;171526953_4;171526963_5;171526967_5;171526974_5;171526980_5;171526984_10;171527002_5;171527017_5;171527018_5;171527027_5;171527033_5;171527041_5;171527042_5;171527057_3;171527060_3;171527077_4;171527084_4;171527112_4;171527117_5;171527129_4;171527133_5;171527142_5;171527144_5;171527159_5;171527168_5;171527171_5;171527184_4;171527202_5;171527241_5;17…	171526851_G_A_5;171526870_C_T_5;171526883_T_C_5;171526933_A_T_5;171526953_T_A_4;171526963_C_A_5;171526967_G_A_4;171526967_G_T_1;171526974_C_T_5;171526980_T_G_5;171526984_T_A_5;171526984_T_G_5;171527002_C_T_5;171527017_A_T_5;171527018_T_C_5;171527027_T_A_5;171527033_C_A_5;171527041_G_A_5;171527042_G_A_5;171527057_A_T_3;171527060_T_C_3;171527077_C_A_4;171527084_A_G_4;171527112_C_A_4;171527117_T_C_5…	CD1-brain-M-2M-DNA-4;CD1-brain-M-3M-DNA-1;CD1-brain-M-4M-DNA-2;CD1-brain-M-4M-DNA-3;CD1-brain-M-5M-DNA-5
chr1:171528539-171529109	chr1:171524541-171529118	Enhancer_NonUniform	291	571	2855	global	0.00125	2.23e-308	3.08e-306	5	171528539_5;171528546_4;171528550_5;171528557_5;171528558_5;171528562_5;171528568_5;171528575_5;171528577_5;171528591_5;171528592_5;171528601_5;171528609_5;171528611_5;171528634_5;171528643_5;171528649_5;171528650_5;171528661_5;171528704_5;171528712_5;171528713_5;171528718_4;171528723_5;171528730_5;171528731_3;171528742_5;171528748_3;171528762_5;171528765_5;171528789_5;171528804_5;171528806_5;171…	171528539_C_T_5;171528546_G_A_4;171528550_G_A_5;171528557_G_C_5;171528558_T_A_5;171528562_A_T_5;171528568_T_C_5;171528575_C_A_5;171528577_A_T_5;171528591_G_C_5;171528592_T_G_5;171528601_A_T_5;171528609_A_G_5;171528611_C_T_5;171528634_C_T_5;171528643_A_G_5;171528649_C_T_5;171528650_T_C_5;171528661_G_A_5;171528704_A_G_5;171528712_A_T_5;171528713_A_G_5;171528718_T_A_4;171528723_T_C_5;171528730_T_C_5…	CD1-brain-M-2M-DNA-4;CD1-brain-M-3M-DNA-1;CD1-brain-M-4M-DNA-2;CD1-brain-M-4M-DNA-3;CD1-brain-M-5M-DNA-5
chr1:171541586-171542110	chr1:171540165-171554349	Enhancer_NonUniform	295	525	2625	global	0.00125	2.23e-308	3.08e-306	5	171541586_8;171541594_5;171541601_4;171541603_5;171541605_5;171541611_5;171541618_5;171541621_5;171541625_5;171541628_4;171541630_4;171541632_4;171541654_5;171541664_5;171541672_9;171541675_5;171541676_5;171541678_5;171541714_5;171541717_5;171541724_10;171541755_5;171541762_5;171541764_5;171541770_5;171541774_10;171541786_5;171541794_5;171541809_5;171541821_5;171541866_5;171541880_5;171541892_5;1…	171541586_A_C_5;171541586_A_T_3;171541594_C_T_5;171541601_C_T_4;171541603_T_C_5;171541605_T_G_5;171541611_T_C_5;171541618_C_T_5;171541621_A_C_5;171541625_A_G_5;171541628_G_A_4;171541630_C_A_4;171541632_G_A_4;171541654_A_C_5;171541664_T_G_5;171541672_G_A_4;171541672_G_T_5;171541675_A_G_5;171541676_G_A_5;171541678_C_A_5;171541714_G_T_5;171541717_G_A_5;171541724_T_*_5;171541724_T_C_5;171541755_G_A_5…	CD1-brain-M-2M-DNA-4;CD1-brain-M-3M-DNA-1;CD1-brain-M-4M-DNA-2;CD1-brain-M-4M-DNA-3;CD1-brain-M-5M-DNA-5
chr1:171542167-171542555	chr1:171540165-171554349	Enhancer_NonUniform	214	389	1945	global	0.00125	2.23e-308	3.08e-306	5	171542167_5;171542182_5;171542189_5;171542199_5;171542200_4;171542203_5;171542204_5;171542222_5;171542242_5;171542273_5;171542276_5;171542288_5;171542292_4;171542299_5;171542306_5;171542313_3;171542316_5;171542318_5;171542327_5;171542332_5;171542333_5;171542336_5;171542341_5;171542342_5;171542348_5;171542363_5;171542382_4;171542385_5;171542386_5;171542392_4;171542393_4;171542418_4;171542435_5;171…	171542167_T_G_5;171542182_A_C_5;171542189_A_T_5;171542199_A_G_5;171542200_C_T_4;171542203_T_A_5;171542204_C_A_5;171542222_A_T_5;171542242_G_C_5;171542273_T_C_5;171542276_G_A_5;171542288_A_C_5;171542292_C_A_4;171542299_A_T_5;171542306_T_C_5;171542313_G_T_3;171542316_G_A_5;171542318_G_C_5;171542327_C_G_5;171542332_C_T_5;171542333_G_C_5;171542336_C_A_5;171542341_C_T_5;171542342_T_C_5;171542348_T_C_5…	CD1-brain-M-2M-DNA-4;CD1-brain-M-3M-DNA-1;CD1-brain-M-4M-DNA-2;CD1-brain-M-4M-DNA-3;CD1-brain-M-5M-DNA-5
chr1:171542629-171543272	chr1:171540165-171554349	Enhancer_NonUniform	304	644	3220	global	0.00125	2.23e-308	3.08e-306	5	171542629_3;171542639_3;171542648_5;171542663_4;171542664_5;171542667_6;171542672_4;171542681_3;171542692_10;171542699_5;171542702_5;171542703_5;171542719_5;171542739_4;171542767_5;171542771_5;171542785_5;171542809_5;171542816_5;171542822_5;171542826_5;171542828_4;171542829_5;171542833_5;171542835_5;171542837_5;171542839_5;171542842_4;171542844_5;171542874_3;171542883_5;171542884_5;171542893_5;17…	171542629_G_A_3;171542639_A_C_3;171542648_G_A_5;171542663_T_G_4;171542664_G_T_5;171542667_G_A_1;171542667_G_C_5;171542672_C_G_4;171542681_C_T_3;171542692_G_*_5;171542692_G_A_1;171542692_G_T_4;171542699_T_C_5;171542702_C_T_5;171542703_G_A_5;171542719_A_C_5;171542739_T_A_4;171542767_G_A_5;171542771_T_C_5;171542785_A_T_5;171542809_T_C_5;171542816_T_A_1;171542816_T_C_4;171542822_C_A_5;171542826_A_C_5…	CD1-brain-M-2M-DNA-4;CD1-brain-M-3M-DNA-1;CD1-brain-M-4M-DNA-2;CD1-brain-M-4M-DNA-3;CD1-brain-M-5M-DNA-5
chr1:171545141-171545715	chr1:171540165-171554349	Enhancer_NonUniform	264	575	2875	global	0.00125	2.23e-308	3.08e-306	5	171545141_5;171545156_5;171545162_5;171545168_5;171545177_5;171545196_5;171545197_5;171545210_5;171545215_5;171545216_5;171545224_5;171545227_3;171545239_5;171545258_5;171545259_5;171545293_4;171545295_5;171545306_5;171545317_4;171545320_5;171545322_4;171545334_4;171545343_5;171545344_4;171545393_5;171545398_5;171545436_3;171545462_5;171545463_5;171545470_5;171545486_5;171545501_5;171545504_5;171…	171545141_G_A_2;171545141_G_C_3;171545156_G_A_5;171545162_C_T_5;171545168_A_T_5;171545177_T_C_5;171545196_T_C_5;171545197_G_A_5;171545210_C_T_5;171545215_A_G_5;171545216_C_T_5;171545224_C_A_5;171545227_C_A_3;171545239_G_T_5;171545258_C_T_5;171545259_A_G_5;171545293_C_T_4;171545295_T_C_5;171545306_C_T_5;171545317_G_T_4;171545320_T_G_5;171545322_A_T_4;171545334_G_A_4;171545343_C_G_5;171545344_G_A_4…	CD1-brain-M-2M-DNA-4;CD1-brain-M-3M-DNA-1;CD1-brain-M-4M-DNA-2;CD1-brain-M-4M-DNA-3;CD1-brain-M-5M-DNA-5
chr1:171545770-171546131	chr1:171540165-171554349	Enhancer_NonUniform	208	362	1810	global	0.00125	2.23e-308	3.08e-306	5	171545770_5;171545782_5;171545791_5;171545797_5;171545798_5;171545801_5;171545810_5;171545814_5;171545817_5;171545837_5;171545839_5;171545850_3;171545859_4;171545867_5;171545870_5;171545884_5;171545888_5;171545893_5;171545898_5;171545900_5;171545901_5;171545913_4;171545924_3;171545928_4;171545931_5;171545940_3;171545941_5;171545952_4;171545956_5;171545960_4;171545961_5;171545978_4;171545985_5;171…	171545770_C_A_5;171545782_T_G_5;171545791_A_G_5;171545797_A_T_5;171545798_C_G_5;171545801_G_A_5;171545810_A_T_5;171545814_G_A_5;171545817_T_C_5;171545837_C_A_5;171545839_A_G_5;171545850_C_G_3;171545859_A_T_4;171545867_T_G_5;171545870_G_T_5;171545884_T_C_5;171545888_T_A_5;171545893_C_T_5;171545898_A_G_5;171545900_A_G_5;171545901_C_T_5;171545913_C_A_4;171545924_G_A_3;171545928_C_A_4;171545931_T_C_5…	CD1-brain-M-2M-DNA-4;CD1-brain-M-3M-DNA-1;CD1-brain-M-4M-DNA-2;CD1-brain-M-4M-DNA-3;CD1-brain-M-5M-DNA-5
chr1:171546590-171546972	chr1:171540165-171554349	Enhancer_NonUniform	222	383	1915	global	0.00125	2.23e-308	3.08e-306	5	171546590_5;171546597_5;171546598_4;171546602_5;171546613_5;171546627_5;171546628_5;171546631_4;171546635_5;171546653_5;171546668_4;171546674_6;171546677_5;171546685_4;171546693_4;171546701_5;171546712_5;171546713_4;171546724_5;171546726_5;171546727_5;171546731_5;171546746_5;171546758_5;171546767_5;171546776_5;171546786_5;171546787_5;171546803_5;171546821_8;171546828_5;171546843_5;171546866_5;171…	171546590_A_G_5;171546597_G_C_5;171546598_A_C_4;171546602_C_T_5;171546613_A_T_5;171546627_C_T_5;171546628_T_C_5;171546631_G_C_4;171546635_A_C_5;171546653_G_A_5;171546668_G_A_4;171546674_G_A_3;171546674_G_T_3;171546677_G_C_5;171546685_C_A_4;171546693_C_A_4;171546701_A_T_5;171546712_G_A_5;171546713_G_A_4;171546724_G_A_5;171546726_A_G_5;171546727_G_A_5;171546731_A_G_5;171546746_A_G_5;171546758_A_G_5…	CD1-brain-M-2M-DNA-4;CD1-brain-M-3M-DNA-1;CD1-brain-M-4M-DNA-2;CD1-brain-M-4M-DNA-3;CD1-brain-M-5M-DNA-5
chr1:171547489-171548022	chr1:171540165-171554349	Enhancer_NonUniform	272	534	2670	global	0.00125	2.23e-308	3.08e-306	5	171547489_3;171547509_5;171547511_5;171547529_5;171547535_5;171547541_5;171547549_5;171547570_5;171547577_5;171547590_5;171547594_5;171547599_5;171547633_5;171547638_5;171547648_5;171547672_5;171547676_5;171547678_5;171547699_5;171547701_5;171547720_5;171547721_5;171547729_3;171547734_5;171547740_5;171547744_5;171547777_4;171547800_5;171547815_5;171547822_5;171547832_5;171547833_5;171547843_5;171…	171547489_G_A_3;171547509_G_A_5;171547511_A_G_5;171547529_A_G_5;171547535_G_C_5;171547541_C_G_5;171547549_C_T_5;171547570_C_G_5;171547577_C_G_5;171547590_T_G_5;171547594_T_C_5;171547599_C_G_5;171547633_C_A_5;171547638_A_G_5;171547648_T_C_5;171547672_G_A_5;171547676_C_T_5;171547678_C_A_5;171547699_G_A_5;171547701_T_C_5;171547720_C_T_5;171547721_A_G_5;171547729_G_T_3;171547734_G_A_5;171547740_C_A_1…	CD1-brain-M-2M-DNA-4;CD1-brain-M-3M-DNA-1;CD1-brain-M-4M-DNA-2;CD1-brain-M-4M-DNA-3;CD1-brain-M-5M-DNA-5
chr1:171548186-171549192	chr1:171540165-171554349	Enhancer_NonUniform	543	1007	5035	global	0.00125	2.23e-308	3.08e-306	5	171548186_5;171548187_5;171548188_5;171548197_5;171548224_4;171548235_5;171548236_5;171548238_5;171548240_4;171548255_5;171548264_5;171548279_5;171548283_5;171548287_5;171548288_5;171548324_5;171548334_5;171548340_5;171548359_5;171548363_5;171548365_5;171548375_4;171548381_5;171548397_5;171548403_4;171548422_5;171548423_5;171548430_5;171548433_5;171548434_5;171548436_5;171548445_4;171548467_5;171…	171548186_C_A_5;171548187_G_A_5;171548188_C_T_5;171548197_T_C_5;171548224_C_G_4;171548235_C_A_5;171548236_T_C_4;171548236_T_G_1;171548238_T_C_5;171548240_G_C_4;171548255_T_C_5;171548264_C_T_5;171548279_C_G_5;171548283_T_G_5;171548287_T_C_5;171548288_G_A_5;171548324_T_C_5;171548334_C_A_5;171548340_G_C_5;171548359_G_T_5;171548363_G_T_5;171548365_T_G_5;171548375_A_G_4;171548381_G_A_5;171548397_G_T_5…	CD1-brain-M-2M-DNA-4;CD1-brain-M-3M-DNA-1;CD1-brain-M-4M-DNA-2;CD1-brain-M-4M-DNA-3;CD1-brain-M-5M-DNA-5
chr1:171549263-171549589	chr1:171540165-171554349	Enhancer_NonUniform	262	327	1635	global	0.00125	2.23e-308	3.08e-306	5	171549263_5;171549268_5;171549274_5;171549283_5;171549287_5;171549298_5;171549319_5;171549323_5;171549326_5;171549329_5;171549350_5;171549353_5;171549355_5;171549368_5;171549379_3;171549383_5;171549389_10;171549390_5;171549408_5;171549423_5;171549430_5;171549434_5;171549445_5;171549447_9;171549448_5;171549452_5;171549456_5;171549468_5;171549475_5;171549476_5;171549480_5;171549483_5;171549498_3;17…	171549263_T_C_5;171549268_T_C_5;171549274_T_C_5;171549283_G_A_5;171549287_A_G_5;171549298_A_G_5;171549319_A_G_5;171549323_G_A_2;171549323_G_C_3;171549326_C_G_5;171549329_G_A_5;171549350_T_A_5;171549353_C_G_5;171549355_A_T_5;171549368_A_G_5;171549379_C_T_3;171549383_T_C_5;171549389_G_A_5;171549389_G_C_5;171549390_A_G_5;171549408_C_G_5;171549423_T_G_5;171549430_C_T_5;171549434_A_T_5;171549445_A_G_5…	CD1-brain-M-2M-DNA-4;CD1-brain-M-3M-DNA-1;CD1-brain-M-4M-DNA-2;CD1-brain-M-4M-DNA-3;CD1-brain-M-5M-DNA-5
chr1:171550898-171552550	chr1:171540165-171554349	Enhancer_NonUniform	812	1653	8265	global	0.00125	2.23e-308	3.08e-306	5	171550898_4;171550911_5;171550949_5;171550965_5;171550971_5;171550979_5;171550980_5;171550982_5;171550992_5;171550993_5;171551026_5;171551070_5;171551081_5;171551087_5;171551089_5;171551107_5;171551121_5;171551125_5;171551130_5;171551133_5;171551137_5;171551143_5;171551177_5;171551180_5;171551208_5;171551228_5;171551253_5;171551267_5;171551275_5;171551298_5;171551306_4;171551312_5;171551313_4;171…	171550898_A_T_4;171550911_A_C_5;171550949_A_G_5;171550965_T_C_5;171550971_A_G_5;171550979_A_C_5;171550980_C_T_5;171550982_G_A_5;171550992_C_T_5;171550993_G_A_5;171551026_A_T_5;171551070_T_C_5;171551081_A_T_5;171551087_A_C_5;171551089_T_G_5;171551107_G_T_5;171551121_C_T_5;171551125_A_T_5;171551130_G_T_5;171551133_C_T_5;171551137_C_T_5;171551143_A_G_5;171551177_G_A_5;171551180_G_A_5;171551208_A_G_5…	CD1-brain-M-2M-DNA-4;CD1-brain-M-3M-DNA-1;CD1-brain-M-4M-DNA-2;CD1-brain-M-4M-DNA-3;CD1-brain-M-5M-DNA-5
chr1:171553677-171554342	chr1:171540165-171554349	Enhancer_NonUniform	275	666	3330	global	0.00125	2.23e-308	3.08e-306	5	171553677_5;171553714_5;171553724_5;171553772_5;171553776_5;171553779_5;171553796_5;171553797_5;171553798_5;171553809_5;171553810_5;171553813_5;171553834_5;171553840_5;171553853_5;171553858_5;171553875_5;171553882_5;171553892_5;171553900_5;171553939_5;171553978_5;171553984_5;171553996_5;171554004_5;171554006_5;171554050_5;171554081_5;171554092_5;171554101_5;171554110_5;171554125_4;171554144_4;171…	171553677_A_G_5;171553714_C_T_5;171553724_A_T_5;171553772_C_A_5;171553776_G_C_5;171553779_C_A_5;171553796_C_G_5;171553797_T_A_1;171553797_T_C_4;171553798_T_G_5;171553809_T_C_5;171553810_G_A_5;171553813_T_A_5;171553834_C_G_5;171553840_C_T_5;171553853_A_G_5;171553858_C_A_5;171553875_G_A_5;171553882_T_G_5;171553892_G_A_5;171553900_C_T_5;171553939_C_T_5;171553978_G_*_2;171553978_G_A_3;171553984_G_A_5…	CD1-brain-M-2M-DNA-4;CD1-brain-M-3M-DNA-1;CD1-brain-M-4M-DNA-2;CD1-brain-M-4M-DNA-3;CD1-brain-M-5M-DNA-5
chr1:171559858-171560845	chr1:171558316-171570319	Enhancer_NonUniform	566	988	4940	global	0.00125	2.23e-308	3.08e-306	5	171559858_5;171559862_5;171559877_5;171559878_4;171559879_4;171559896_5;171559910_5;171559938_5;171559960_5;171559964_5;171559968_5;171559970_5;171559977_4;171559978_4;171559986_5;171559991_5;171559992_5;171560023_5;171560036_10;171560037_5;171560056_5;171560062_5;171560094_5;171560101_5;171560119_5;171560132_5;171560139_5;171560150_5;171560156_5;171560169_5;171560175_6;171560177_5;171560178_5;17…	171559858_C_A_5;171559862_C_T_5;171559877_C_A_5;171559878_A_G_4;171559879_G_C_4;171559896_C_T_5;171559910_G_A_5;171559938_T_G_5;171559960_G_C_5;171559964_G_A_5;171559968_C_A_5;171559970_C_A_5;171559977_C_T_4;171559978_C_T_4;171559986_A_C_5;171559991_C_A_5;171559992_A_G_5;171560023_A_T_5;171560036_T_C_5;171560036_T_G_5;171560037_G_A_5;171560056_C_T_5;171560062_C_G_5;171560094_A_G_5;171560101_G_A_5…	CD1-brain-M-2M-DNA-4;CD1-brain-M-3M-DNA-1;CD1-brain-M-4M-DNA-2;CD1-brain-M-4M-DNA-3;CD1-brain-M-5M-DNA-5
chr1:171560904-171561583	chr1:171558316-171570319	Enhancer_NonUniform	338	680	3400	global	0.00125	2.23e-308	3.08e-306	5	171560904_5;171560934_5;171560939_5;171560941_5;171560948_5;171560951_5;171560967_5;171560973_5;171560992_5;171560999_5;171561008_5;171561016_5;171561028_5;171561039_5;171561052_5;171561101_5;171561115_5;171561119_5;171561135_5;171561137_5;171561154_5;171561157_5;171561165_5;171561172_5;171561174_5;171561180_5;171561194_5;171561202_5;171561217_5;171561220_5;171561234_5;171561240_3;171561243_8;171…	171560904_T_G_5;171560934_C_T_5;171560939_G_C_5;171560941_A_G_5;171560948_C_A_5;171560951_G_A_5;171560967_G_A_5;171560973_G_T_5;171560992_A_C_5;171560999_A_C_5;171561008_A_T_5;171561016_G_T_5;171561028_G_T_5;171561039_A_T_5;171561052_G_A_5;171561101_G_A_5;171561115_T_C_5;171561119_A_G_5;171561135_A_T_5;171561137_G_C_5;171561154_C_G_5;171561157_G_A_5;171561165_A_G_5;171561172_C_T_5;171561174_G_A_5…	CD1-brain-M-2M-DNA-4;CD1-brain-M-3M-DNA-1;CD1-brain-M-4M-DNA-2;CD1-brain-M-4M-DNA-3;CD1-brain-M-5M-DNA-5
chr1:171561754-171562512	chr1:171558316-171570319	Enhancer_NonUniform	366	759	3795	global	0.00125	2.23e-308	3.08e-306	5	171561754_5;171561760_5;171561763_5;171561767_5;171561783_5;171561803_5;171561828_5;171561833_5;171561849_5;171561859_4;171561866_4;171561870_5;171561887_5;171561891_5;171561895_5;171561900_3;171561917_5;171561928_5;171561933_4;171561955_5;171561958_4;171561960_4;171561962_4;171561963_4;171561975_5;171561992_5;171562003_5;171562028_5;171562046_5;171562053_5;171562061_5;171562067_5;171562088_5;171…	171561754_G_T_5;171561760_A_C_5;171561763_T_A_5;171561767_C_T_5;171561783_C_T_5;171561803_G_C_5;171561828_C_A_5;171561833_T_A_5;171561849_A_G_5;171561859_C_A_4;171561866_T_A_4;171561870_G_A_5;171561887_C_A_5;171561891_T_C_5;171561895_C_T_5;171561900_C_A_3;171561917_G_A_5;171561928_C_A_5;171561933_T_A_4;171561955_A_G_5;171561958_G_T_4;171561960_C_A_4;171561962_T_A_4;171561963_A_G_4;171561975_C_T_5…	CD1-brain-M-2M-DNA-4;CD1-brain-M-3M-DNA-1;CD1-brain-M-4M-DNA-2;CD1-brain-M-4M-DNA-3;CD1-brain-M-5M-DNA-5
chr1:171563150-171564365	chr1:171558316-171570319	Enhancer_NonUniform	535	1216	6080	global	0.00125	2.23e-308	3.08e-306	5	171563150_3;171563151_5;171563166_5;171563172_5;171563179_5;171563181_5;171563192_5;171563193_5;171563221_5;171563232_5;171563237_5;171563270_5;171563298_5;171563304_5;171563335_5;171563336_5;171563346_5;171563354_5;171563361_5;171563362_5;171563382_5;171563398_4;171563399_5;171563400_5;171563415_5;171563428_5;171563439_5;171563454_5;171563459_4;171563460_4;171563472_5;171563482_5;171563495_5;171…	171563150_G_A_3;171563151_G_A_5;171563166_C_T_5;171563172_T_A_5;171563179_G_A_5;171563181_T_C_5;171563192_G_T_5;171563193_G_A_5;171563221_C_T_5;171563232_C_T_5;171563237_C_G_5;171563270_A_T_5;171563298_G_A_5;171563304_G_T_5;171563335_G_C_5;171563336_G_A_5;171563346_A_G_5;171563354_G_A_5;171563361_A_G_5;171563362_T_A_5;171563382_C_T_5;171563398_T_A_4;171563399_C_G_5;171563400_G_A_5;171563415_T_C_5…	CD1-brain-M-2M-DNA-4;CD1-brain-M-3M-DNA-1;CD1-brain-M-4M-DNA-2;CD1-brain-M-4M-DNA-3;CD1-brain-M-5M-DNA-5
chr1:171564687-171565239	chr1:171558316-171570319	Enhancer_NonUniform	261	553	2765	global	0.00125	2.23e-308	3.08e-306	5	171564687_5;171564713_5;171564723_5;171564762_5;171564779_5;171564784_5;171564786_5;171564796_5;171564797_5;171564828_5;171564843_5;171564869_5;171564876_4;171564899_4;171564909_5;171564929_5;171564930_5;171564931_5;171564934_5;171564935_3;171564937_5;171564943_5;171564945_5;171564960_4;171564961_5;171564965_5;171564975_3;171564986_5;171565010_5;171565038_5;171565050_5;171565053_5;171565058_5;171…	171564687_A_T_5;171564713_T_G_5;171564723_T_C_5;171564762_G_C_5;171564779_C_T_5;171564784_G_C_5;171564786_T_C_5;171564796_A_G_5;171564797_T_G_5;171564828_A_C_5;171564843_G_A_5;171564869_A_T_5;171564876_A_G_4;171564899_G_A_4;171564909_C_T_5;171564929_C_T_5;171564930_G_A_5;171564931_G_T_5;171564934_G_C_5;171564935_G_T_3;171564937_T_C_5;171564943_G_A_5;171564945_G_C_5;171564960_A_G_4;171564961_T_C_5…	CD1-brain-M-2M-DNA-4;CD1-brain-M-3M-DNA-1;CD1-brain-M-4M-DNA-2;CD1-brain-M-4M-DNA-3;CD1-brain-M-5M-DNA-5
chr1:171565658-171566558	chr1:171558316-171570319	Enhancer_NonUniform	516	901	4505	global	0.00125	2.23e-308	3.08e-306	5	171565658_5;171565662_5;171565677_5;171565678_5;171565684_5;171565698_5;171565705_5;171565713_5;171565724_5;171565734_5;171565769_5;171565780_5;171565784_5;171565787_5;171565789_5;171565809_3;171565815_5;171565816_5;171565827_3;171565828_3;171565835_5;171565844_4;171565859_4;171565860_5;171565884_5;171565900_5;171565907_5;171565915_4;171565935_5;171565937_5;171565943_5;171565950_4;171565962_5;171…	171565658_C_T_5;171565662_C_G_5;171565677_A_G_5;171565678_G_A_5;171565684_G_A_5;171565698_C_T_5;171565705_C_T_5;171565713_G_A_5;171565724_T_C_5;171565734_A_G_5;171565769_G_T_5;171565780_G_C_5;171565784_T_C_5;171565787_G_A_5;171565789_A_G_5;171565809_G_C_3;171565815_T_C_5;171565816_G_C_5;171565827_C_T_3;171565828_A_G_3;171565835_T_G_5;171565844_G_T_4;171565859_C_T_4;171565860_A_G_5;171565884_C_A_1…	CD1-brain-M-2M-DNA-4;CD1-brain-M-3M-DNA-1;CD1-brain-M-4M-DNA-2;CD1-brain-M-4M-DNA-3;CD1-brain-M-5M-DNA-5
chr1:171566623-171567414	chr1:171558316-171570319	Enhancer_NonUniform	454	792	3960	global	0.00125	2.23e-308	3.08e-306	5	171566623_6;171566630_5;171566634_7;171566646_5;171566655_5;171566657_5;171566677_5;171566680_4;171566685_4;171566694_5;171566704_4;171566705_4;171566707_4;171566710_5;171566728_3;171566747_5;171566751_5;171566756_4;171566758_5;171566779_5;171566793_5;171566796_4;171566797_5;171566811_5;171566813_5;171566818_5;171566825_5;171566835_5;171566842_5;171566848_5;171566854_5;171566859_5;171566862_5;171…	171566623_A_C_1;171566623_A_T_5;171566630_A_T_5;171566634_A_C_4;171566634_A_T_3;171566646_C_A_5;171566655_T_A_5;171566657_C_T_5;171566677_T_A_5;171566680_T_A_4;171566685_C_T_4;171566694_G_A_5;171566704_C_G_4;171566705_C_T_4;171566707_A_G_4;171566710_G_A_5;171566728_G_A_3;171566747_T_A_5;171566751_G_A_5;171566756_G_T_4;171566758_C_T_5;171566779_G_C_5;171566793_T_A_5;171566796_G_A_4;171566797_C_T_5…	CD1-brain-M-2M-DNA-4;CD1-brain-M-3M-DNA-1;CD1-brain-M-4M-DNA-2;CD1-brain-M-4M-DNA-3;CD1-brain-M-5M-DNA-5
chr1:171567631-171568594	chr1:171558316-171570319	Enhancer_NonUniform	523	964	4820	global	0.00125	2.23e-308	3.08e-306	5	171567631_5;171567635_5;171567647_5;171567655_5;171567663_4;171567668_5;171567692_10;171567697_3;171567707_5;171567709_3;171567711_3;171567718_5;171567736_5;171567743_5;171567753_5;171567759_5;171567760_5;171567769_5;171567781_4;171567809_5;171567811_5;171567815_5;171567826_5;171567827_5;171567830_5;171567831_5;171567871_5;171567875_5;171567877_5;171567889_5;171567892_5;171567896_5;171567925_5;17…	171567631_T_A_5;171567635_A_T_5;171567647_C_T_5;171567655_T_C_5;171567663_T_G_4;171567668_T_C_2;171567668_T_G_3;171567692_C_A_5;171567692_C_G_5;171567697_T_A_3;171567707_G_T_5;171567709_T_C_3;171567711_A_G_3;171567718_G_A_5;171567736_C_A_5;171567743_G_A_5;171567753_T_G_5;171567759_A_G_5;171567760_T_A_5;171567769_C_T_5;171567781_T_A_4;171567809_G_C_5;171567811_C_T_5;171567815_G_C_5;171567826_C_T_5…	CD1-brain-M-2M-DNA-4;CD1-brain-M-3M-DNA-1;CD1-brain-M-4M-DNA-2;CD1-brain-M-4M-DNA-3;CD1-brain-M-5M-DNA-5
chr1:171568850-171569508	chr1:171558316-171570319	Enhancer_NonUniform	385	659	3295	global	0.00125	2.23e-308	3.08e-306	5	171568850_5;171568851_5;171568855_5;171568887_5;171568888_5;171568893_5;171568907_5;171568929_5;171568949_5;171568950_5;171568963_5;171568964_5;171568988_5;171569000_5;171569001_5;171569005_5;171569019_5;171569038_4;171569043_5;171569046_5;171569047_5;171569049_4;171569050_4;171569056_5;171569057_5;171569078_5;171569092_4;171569094_5;171569095_5;171569101_4;171569111_5;171569126_3;171569130_3;171…	171568850_T_C_5;171568851_C_T_5;171568855_T_C_5;171568887_T_C_5;171568888_G_A_5;171568893_C_T_5;171568907_A_G_5;171568929_A_G_5;171568949_T_G_5;171568950_T_C_5;171568963_A_G_5;171568964_A_G_5;171568988_T_C_5;171569000_C_T_5;171569001_G_T_5;171569005_C_T_5;171569019_A_G_5;171569038_G_A_4;171569043_C_A_5;171569046_C_T_5;171569047_A_G_5;171569049_T_A_4;171569050_G_A_4;171569056_C_G_5;171569057_G_T_5…	CD1-brain-M-2M-DNA-4;CD1-brain-M-3M-DNA-1;CD1-brain-M-4M-DNA-2;CD1-brain-M-4M-DNA-3;CD1-brain-M-5M-DNA-5
chr1:171569681-171570189	chr1:171558316-171570319	Enhancer_NonUniform	234	509	2545	global	0.00125	2.23e-308	3.08e-306	5	171569681_5;171569685_5;171569725_5;171569727_5;171569732_5;171569747_5;171569771_5;171569772_5;171569817_5;171569822_5;171569823_5;171569857_5;171569870_5;171569876_5;171569879_5;171569901_5;171569906_5;171569909_4;171569932_5;171569968_4;171569974_5;171569981_5;171569982_5;171569984_5;171569990_2;171570002_5;171570003_5;171570020_5;171570021_5;171570037_5;171570041_5;171570044_5;171570071_7;171…	171569681_T_G_5;171569685_C_T_5;171569725_A_*_2;171569725_A_G_3;171569727_G_A_5;171569732_A_C_5;171569747_A_C_5;171569771_C_T_5;171569772_A_G_5;171569817_G_C_5;171569822_T_C_5;171569823_G_A_5;171569857_C_G_5;171569870_C_T_5;171569876_C_G_5;171569879_C_A_5;171569901_C_T_5;171569906_A_G_5;171569909_A_G_4;171569932_G_A_5;171569968_C_A_4;171569974_G_A_5;171569981_T_G_5;171569982_C_G_5;171569984_G_A_5…	CD1-brain-M-2M-DNA-4;CD1-brain-M-3M-DNA-1;CD1-brain-M-4M-DNA-2;CD1-brain-M-4M-DNA-3;CD1-brain-M-5M-DNA-5
chr1:171574535-171575124	chr1:171574511-171577239	Enhancer_NonUniform	336	590	2950	global	0.00125	2.23e-308	3.08e-306	5	171574535_4;171574553_5;171574555_5;171574556_4;171574558_5;171574560_4;171574561_5;171574582_4;171574591_5;171574611_5;171574636_10;171574651_5;171574694_5;171574695_5;171574714_5;171574718_5;171574719_5;171574723_10;171574745_5;171574748_5;171574759_5;171574784_5;171574800_5;171574801_5;171574831_3;171574837_4;171574839_5;171574841_5;171574846_5;171574852_5;171574854_5;171574857_5;171574865_5;1…	171574535_T_C_4;171574553_A_G_5;171574555_A_C_5;171574556_G_A_4;171574558_T_A_5;171574560_G_T_4;171574561_C_T_5;171574582_G_T_4;171574591_A_C_5;171574611_G_T_5;171574636_A_C_5;171574636_A_T_5;171574651_A_T_5;171574694_G_A_5;171574695_G_A_5;171574714_C_T_5;171574718_T_G_5;171574719_G_C_5;171574723_T_A_5;171574723_T_G_5;171574745_G_A_5;171574748_G_C_5;171574759_C_T_5;171574784_T_A_5;171574800_C_A_5…	CD1-brain-M-2M-DNA-4;CD1-brain-M-3M-DNA-1;CD1-brain-M-4M-DNA-2;CD1-brain-M-4M-DNA-3;CD1-brain-M-5M-DNA-5
chr1:171575260-171576335	chr1:171574511-171577239	Enhancer_NonUniform	580	1076	5380	global	0.00125	2.23e-308	3.08e-306	5	171575260_5;171575269_5;171575284_5;171575289_5;171575298_5;171575299_5;171575300_5;171575308_6;171575312_2;171575313_6;171575314_3;171575329_5;171575366_5;171575384_5;171575387_5;171575390_5;171575396_5;171575400_5;171575408_5;171575418_5;171575438_5;171575451_5;171575463_5;171575472_5;171575484_5;171575491_5;171575500_5;171575515_4;171575533_4;171575537_5;171575539_4;171575540_5;171575543_4;171…	171575260_C_A_5;171575269_A_G_5;171575284_T_G_5;171575289_C_T_5;171575298_C_G_5;171575299_C_G_5;171575300_C_T_5;171575308_T_*_1;171575308_T_C_5;171575312_C_T_2;171575313_C_*_1;171575313_C_T_5;171575314_C_T_3;171575329_C_T_5;171575366_C_T_5;171575384_G_T_5;171575387_C_A_5;171575390_A_G_5;171575396_C_G_5;171575400_C_A_5;171575408_G_A_5;171575418_A_C_5;171575438_T_A_5;171575451_C_T_5;171575463_C_G_5…	CD1-brain-M-2M-DNA-4;CD1-brain-M-3M-DNA-1;CD1-brain-M-4M-DNA-2;CD1-brain-M-4M-DNA-3;CD1-brain-M-5M-DNA-5
chr1:171576387-171577053	chr1:171574511-171577239	Enhancer_NonUniform	396	667	3335	global	0.00125	2.23e-308	3.08e-306	5	171576387_5;171576391_5;171576399_5;171576402_5;171576409_5;171576410_5;171576435_5;171576444_3;171576450_3;171576452_5;171576454_5;171576460_5;171576466_5;171576470_5;171576485_5;171576502_5;171576509_4;171576515_5;171576518_5;171576519_5;171576529_5;171576540_5;171576554_5;171576568_5;171576576_5;171576585_5;171576588_4;171576593_4;171576605_5;171576606_5;171576626_5;171576631_5;171576634_5;171…	171576387_T_C_5;171576391_G_A_5;171576399_A_G_5;171576402_G_A_5;171576409_G_A_5;171576410_G_C_5;171576435_G_A_5;171576444_C_T_3;171576450_C_T_3;171576452_A_T_5;171576454_T_G_5;171576460_G_A_5;171576466_T_C_5;171576470_A_G_5;171576485_A_C_5;171576502_A_G_5;171576509_T_C_4;171576515_T_A_4;171576515_T_G_1;171576518_T_C_5;171576519_G_A_5;171576529_A_T_5;171576540_T_C_5;171576554_A_G_5;171576568_C_G_5…	CD1-brain-M-2M-DNA-4;CD1-brain-M-3M-DNA-1;CD1-brain-M-4M-DNA-2;CD1-brain-M-4M-DNA-3;CD1-brain-M-5M-DNA-5
chr1:171577347-171577793	chr1:171577340-171577809	Enhancer_NonUniform	228	447	2235	global	0.00125	2.23e-308	3.08e-306	5	171577347_5;171577354_5;171577369_4;171577392_5;171577416_5;171577418_5;171577419_5;171577421_5;171577426_5;171577445_4;171577446_5;171577460_5;171577482_6;171577490_5;171577500_4;171577522_3;171577537_5;171577542_10;171577566_5;171577568_5;171577599_5;171577619_5;171577623_5;171577643_5;171577649_5;171577667_5;171577669_5;171577671_5;171577672_5;171577680_5;171577706_5;171577712_5;171577713_5;17…	171577347_C_T_5;171577354_A_T_5;171577369_G_A_4;171577392_G_C_5;171577416_T_C_5;171577418_T_A_5;171577419_A_G_5;171577421_A_G_5;171577426_A_G_5;171577445_C_T_4;171577446_T_C_5;171577460_G_A_5;171577482_A_C_3;171577482_A_G_3;171577490_A_G_5;171577500_A_G_4;171577522_C_G_3;171577537_G_C_5;171577542_C_G_5;171577542_C_T_5;171577566_A_T_5;171577568_A_G_5;171577599_C_T_5;171577619_G_A_5;171577623_G_A_5…	CD1-brain-M-2M-DNA-4;CD1-brain-M-3M-DNA-1;CD1-brain-M-4M-DNA-2;CD1-brain-M-4M-DNA-3;CD1-brain-M-5M-DNA-5
chr1:171578287-171579080	chr1:171577854-171579089	Enhancer_NonUniform	393	794	3970	global	0.00125	2.23e-308	3.08e-306	5	171578287_5;171578302_5;171578309_5;171578312_5;171578335_5;171578345_5;171578359_5;171578361_5;171578369_5;171578370_5;171578398_5;171578401_5;171578413_5;171578423_5;171578435_5;171578440_5;171578459_5;171578461_5;171578485_5;171578502_5;171578503_5;171578519_5;171578521_5;171578536_5;171578547_5;171578596_5;171578602_5;171578646_5;171578648_5;171578650_5;171578656_5;171578662_5;171578674_5;171…	171578287_G_A_5;171578302_G_A_5;171578309_G_T_5;171578312_A_G_5;171578335_C_T_5;171578345_T_C_5;171578359_G_A_5;171578361_A_G_5;171578369_A_G_5;171578370_C_A_5;171578398_C_G_5;171578401_G_T_5;171578413_C_T_5;171578423_C_A_5;171578435_G_C_5;171578440_T_C_5;171578459_T_C_5;171578461_G_A_5;171578485_T_C_5;171578502_C_T_5;171578503_G_T_5;171578519_T_G_5;171578521_C_G_5;171578536_T_C_5;171578547_T_G_5…	CD1-brain-M-2M-DNA-4;CD1-brain-M-3M-DNA-1;CD1-brain-M-4M-DNA-2;CD1-brain-M-4M-DNA-3;CD1-brain-M-5M-DNA-5
chr1:171580902-171581534	chr1:171580863-171581601	Enhancer_NonUniform	297	633	3165	global	0.00125	2.23e-308	3.08e-306	5	171580902_4;171580925_10;171580929_5;171580931_5;171580936_5;171580955_5;171580978_5;171580986_5;171580987_5;171581036_5;171581048_5;171581058_5;171581069_5;171581077_5;171581083_5;171581085_5;171581088_5;171581089_5;171581114_5;171581117_5;171581142_5;171581146_5;171581147_5;171581148_5;171581153_5;171581154_5;171581172_5;171581205_5;171581207_5;171581210_5;171581222_5;171581223_5;171581251_4;17…	171580902_G_A_4;171580925_T_*_5;171580925_T_C_5;171580929_G_C_5;171580931_C_T_5;171580936_T_A_5;171580955_T_C_5;171580978_T_G_5;171580986_G_T_5;171580987_A_T_5;171581036_G_A_5;171581048_A_C_5;171581058_G_A_5;171581069_C_T_5;171581077_G_T_5;171581083_T_C_5;171581085_G_A_5;171581088_G_A_5;171581089_T_C_5;171581114_C_T_5;171581117_C_T_5;171581142_A_T_5;171581146_G_A_5;171581147_G_T_5;171581148_G_A_5…	CD1-brain-M-2M-DNA-4;CD1-brain-M-3M-DNA-1;CD1-brain-M-4M-DNA-2;CD1-brain-M-4M-DNA-3;CD1-brain-M-5M-DNA-5
chr12:93525588-93526320	chr12:93524701-93528130	Enhancer_NonUniform	245	733	3665	global	0.00125	2.23e-308	3.08e-306	5	93525588_5;93525589_5;93525604_5;93525616_5;93525618_5;93525645_5;93525648_5;93525668_5;93525672_5;93525677_5;93525710_5;93525754_5;93525779_5;93525780_5;93525803_5;93525811_5;93525838_5;93525864_5;93525871_5;93525881_5;93525919_5;93525922_5;93525930_5;93525958_5;93525988_5;93526012_5;93526020_5;93526036_5;93526076_5;93526083_5;93526105_5;93526121_5;93526149_5;93526157_5;93526182_5;93526193_5;935…	93525588_G_A_5;93525589_T_A_5;93525604_C_T_5;93525616_T_G_5;93525618_T_A_5;93525645_A_G_5;93525648_T_C_5;93525668_A_T_5;93525672_G_C_5;93525677_A_T_5;93525710_C_T_5;93525754_A_C_5;93525779_T_C_5;93525780_A_G_5;93525803_G_A_5;93525811_G_A_5;93525838_T_C_5;93525864_C_T_5;93525871_A_C_5;93525881_C_T_5;93525919_C_T_5;93525922_T_C_5;93525930_T_G_5;93525958_T_C_5;93525988_A_G_5;93526012_C_T_5;93526020_…	CD1-brain-M-2M-DNA-4;CD1-brain-M-3M-DNA-1;CD1-brain-M-4M-DNA-2;CD1-brain-M-4M-DNA-3;CD1-brain-M-5M-DNA-5
chr12:114424881-114425673	chr12:114423280-114425677	Enhancer_NonUniform	301	793	3965	global	0.00125	2.23e-308	3.08e-306	5	114424881_5;114424888_5;114424898_5;114424924_5;114424956_5;114424972_5;114424996_5;114424999_5;114425006_5;114425010_5;114425021_5;114425031_5;114425075_5;114425083_5;114425088_5;114425095_5;114425098_5;114425099_5;114425103_5;114425140_5;114425148_5;114425159_5;114425163_5;114425169_5;114425172_5;114425179_5;114425182_5;114425196_5;114425197_5;114425218_5;114425233_5;114425241_5;114425273_5;114…	114424881_C_T_5;114424888_C_T_5;114424898_G_A_5;114424924_C_T_5;114424956_A_T_5;114424972_G_A_5;114424996_C_T_5;114424999_G_T_5;114425006_A_G_5;114425010_G_C_5;114425021_A_G_5;114425031_G_A_5;114425075_C_G_5;114425083_C_T_5;114425088_A_G_5;114425095_A_C_5;114425098_C_T_5;114425099_A_G_5;114425103_A_T_5;114425140_G_T_5;114425148_T_C_5;114425159_C_G_5;114425163_C_T_5;114425169_C_G_5;114425172_C_G_5…	CD1-brain-M-2M-DNA-4;CD1-brain-M-3M-DNA-1;CD1-brain-M-4M-DNA-2;CD1-brain-M-4M-DNA-3;CD1-brain-M-5M-DNA-5
chr12:114558407-114559044	chr12:114554148-114559122	Enhancer_NonUniform	256	638	3190	global	0.00125	2.23e-308	3.08e-306	5	114558407_5;114558416_5;114558445_5;114558450_5;114558479_5;114558492_5;114558497_5;114558509_4;114558512_4;114558515_6;114558523_4;114558524_5;114558534_5;114558546_5;114558550_5;114558556_5;114558579_5;114558581_5;114558592_5;114558594_5;114558600_5;114558616_5;114558617_5;114558620_5;114558628_5;114558657_5;114558682_5;114558684_5;114558703_5;114558710_5;114558716_5;114558727_5;114558745_5;114…	114558407_C_G_5;114558416_C_T_5;114558445_G_A_5;114558450_C_T_5;114558479_T_G_5;114558492_T_C_5;114558497_T_G_5;114558509_C_G_4;114558512_G_A_4;114558515_G_A_1;114558515_G_C_5;114558523_C_T_4;114558524_A_G_5;114558534_T_A_5;114558546_G_A_5;114558550_G_A_5;114558556_T_C_5;114558579_T_C_5;114558581_T_A_5;114558592_T_G_5;114558594_T_A_5;114558600_A_C_5;114558616_T_G_5;114558617_C_A_5;114558620_T_G_5…	CD1-brain-M-2M-DNA-4;CD1-brain-M-3M-DNA-1;CD1-brain-M-4M-DNA-2;CD1-brain-M-4M-DNA-3;CD1-brain-M-5M-DNA-5
chr12:115601954-115602877	chr12:115600789-115609750	Enhancer_NonUniform	346	924	4620	global	0.00125	2.23e-308	3.08e-306	5	115601954_5;115601958_5;115601982_5;115602003_5;115602011_4;115602012_5;115602043_5;115602050_5;115602059_5;115602061_5;115602084_5;115602090_5;115602098_5;115602110_4;115602115_5;115602119_5;115602137_5;115602143_4;115602145_4;115602148_3;115602158_5;115602163_5;115602165_5;115602197_5;115602213_4;115602222_4;115602224_4;115602270_5;115602271_5;115602319_4;115602323_5;115602333_5;115602341_5;115…	115601954_T_G_5;115601958_T_C_5;115601982_G_T_5;115602003_T_G_5;115602011_C_A_4;115602012_T_C_5;115602043_A_G_5;115602050_T_A_4;115602050_T_C_1;115602059_G_T_5;115602061_C_G_5;115602084_T_G_5;115602090_C_A_5;115602098_T_C_5;115602110_G_A_4;115602115_A_G_5;115602119_C_T_5;115602137_T_C_5;115602143_G_T_4;115602145_T_G_4;115602148_A_G_3;115602158_C_G_5;115602163_G_A_5;115602165_A_T_5;115602197_G_A_5…	CD1-brain-M-2M-DNA-4;CD1-brain-M-3M-DNA-1;CD1-brain-M-4M-DNA-2;CD1-brain-M-4M-DNA-3;CD1-brain-M-5M-DNA-5
chr12:115604309-115604882	chr12:115600789-115609750	Enhancer_NonUniform	235	574	2870	global	0.00125	2.23e-308	3.08e-306	5	115604309_6;115604319_5;115604326_5;115604355_5;115604362_4;115604374_5;115604384_5;115604385_3;115604387_3;115604393_5;115604398_3;115604403_5;115604404_3;115604407_5;115604409_5;115604436_3;115604468_5;115604471_5;115604472_5;115604490_5;115604510_5;115604539_3;115604560_5;115604574_5;115604584_5;115604599_7;115604602_5;115604628_5;115604638_4;115604643_5;115604646_5;115604674_4;115604681_5;115…	115604309_T_A_3;115604309_T_C_3;115604319_A_T_5;115604326_C_T_5;115604355_T_A_5;115604362_A_G_4;115604374_G_C_5;115604384_C_T_5;115604385_C_T_3;115604387_T_G_3;115604393_T_C_5;115604398_G_C_3;115604403_T_A_5;115604404_G_A_3;115604407_G_C_5;115604409_G_A_5;115604436_G_T_3;115604468_C_T_5;115604471_A_T_5;115604472_C_A_5;115604490_G_T_5;115604510_C_T_5;115604539_G_A_3;115604560_A_G_5;115604574_T_C_5…	CD1-brain-M-2M-DNA-4;CD1-brain-M-3M-DNA-1;CD1-brain-M-4M-DNA-2;CD1-brain-M-4M-DNA-3;CD1-brain-M-5M-DNA-5
chr12:115613150-115613769	chr12:115610658-115627039	Enhancer_NonUniform	254	620	3100	global	0.00125	2.23e-308	3.08e-306	5	115613150_5;115613155_5;115613156_5;115613166_5;115613174_5;115613177_5;115613191_4;115613197_4;115613200_4;115613234_3;115613254_4;115613268_4;115613269_5;115613270_5;115613294_5;115613301_5;115613310_5;115613312_5;115613320_5;115613331_5;115613339_5;115613345_1;115613349_1;115613395_4;115613407_5;115613420_4;115613422_5;115613430_5;115613432_5;115613433_4;115613445_4;115613452_5;115613457_4;115…	115613150_T_A_5;115613155_C_T_5;115613156_A_G_5;115613166_T_C_5;115613174_G_A_5;115613177_G_T_5;115613191_T_C_4;115613197_G_T_4;115613200_G_C_4;115613234_A_G_3;115613254_A_G_4;115613268_C_A_4;115613269_T_A_5;115613270_T_G_5;115613294_A_G_5;115613301_A_T_5;115613310_A_G_5;115613312_A_G_5;115613320_G_A_4;115613320_G_T_1;115613331_A_T_5;115613339_C_T_5;115613345_G_A_1;115613349_C_T_1;115613395_G_A_4…	CD1-brain-M-2M-DNA-4;CD1-brain-M-3M-DNA-1;CD1-brain-M-4M-DNA-2;CD1-brain-M-4M-DNA-3;CD1-brain-M-5M-DNA-5
chr5:138206979-138207535	chr5:138195649-138214478	Enhancer_NonUniform	252	557	2785	global	0.00125	2.23e-308	3.08e-306	5	138206979_5;138206986_4;138206994_5;138206998_5;138207000_5;138207001_5;138207004_5;138207011_5;138207013_5;138207042_5;138207045_5;138207047_5;138207064_5;138207078_5;138207082_5;138207085_5;138207097_5;138207140_5;138207151_4;138207174_4;138207175_4;138207193_4;138207204_5;138207209_5;138207221_5;138207244_5;138207249_5;138207262_5;138207266_5;138207273_5;138207298_5;138207309_5;138207334_5;138…	138206979_A_C_5;138206986_C_T_4;138206994_G_A_5;138206998_C_T_5;138207000_G_A_5;138207001_T_C_5;138207004_A_G_5;138207011_T_C_5;138207013_A_G_5;138207042_G_A_5;138207045_T_C_5;138207047_C_T_5;138207064_A_C_5;138207078_C_T_5;138207082_T_C_5;138207085_G_A_5;138207097_A_G_5;138207140_A_G_5;138207151_C_A_4;138207174_T_C_4;138207175_G_A_4;138207193_T_A_4;138207204_T_C_5;138207209_T_C_5;138207221_T_A_5…	CD1-brain-M-2M-DNA-4;CD1-brain-M-3M-DNA-1;CD1-brain-M-4M-DNA-2;CD1-brain-M-4M-DNA-3;CD1-brain-M-5M-DNA-5
chr5:138207791-138208373	chr5:138195649-138214478	Enhancer_NonUniform	255	583	2915	global	0.00125	2.23e-308	3.08e-306	5	138207791_5;138207800_5;138207824_5;138207839_5;138207840_5;138207848_5;138207850_5;138207865_5;138207882_5;138207883_5;138207913_5;138207933_5;138207943_5;138207949_5;138207960_5;138207965_5;138207980_5;138208000_5;138208004_5;138208007_5;138208014_5;138208025_5;138208040_5;138208045_5;138208063_5;138208064_5;138208095_5;138208106_5;138208108_5;138208157_5;138208162_5;138208202_5;138208208_5;138…	138207791_T_C_5;138207800_A_G_5;138207824_A_G_5;138207839_C_T_5;138207840_A_G_5;138207848_C_T_5;138207850_G_A_5;138207865_C_T_5;138207882_C_T_5;138207883_G_A_5;138207913_A_C_5;138207933_A_G_5;138207943_A_G_5;138207949_T_C_5;138207960_A_T_5;138207965_A_C_5;138207980_T_C_5;138208000_A_T_5;138208004_A_T_5;138208007_A_C_5;138208014_C_T_5;138208025_T_C_5;138208040_C_G_5;138208045_A_C_5;138208063_C_T_5…	CD1-brain-M-2M-DNA-4;CD1-brain-M-3M-DNA-1;CD1-brain-M-4M-DNA-2;CD1-brain-M-4M-DNA-3;CD1-brain-M-5M-DNA-5
chr6:129864039-129864866	chr6:129863793-129865615	Enhancer_NonUniform	278	828	4140	global	0.00125	2.23e-308	3.08e-306	5	129864039_5;129864067_5;129864068_5;129864079_5;129864101_5;129864118_5;129864130_5;129864144_5;129864147_5;129864168_5;129864194_5;129864208_5;129864246_5;129864260_5;129864263_5;129864276_5;129864295_5;129864312_4;129864320_5;129864321_5;129864345_5;129864347_5;129864375_4;129864422_5;129864436_5;129864440_5;129864441_5;129864444_5;129864452_5;129864462_5;129864480_5;129864504_5;129864512_5;129…	129864039_T_C_5;129864067_A_T_5;129864068_A_T_5;129864079_A_T_5;129864101_A_C_5;129864118_G_T_5;129864130_G_A_5;129864144_T_G_5;129864147_G_C_5;129864168_A_T_5;129864194_A_C_5;129864208_C_A_5;129864246_T_C_5;129864260_A_C_1;129864260_A_G_4;129864263_G_T_5;129864276_G_A_5;129864295_A_C_5;129864312_G_T_4;129864320_G_A_5;129864321_G_C_5;129864345_G_C_5;129864347_G_A_5;129864375_C_A_4;129864422_C_T_5…	CD1-brain-M-2M-DNA-4;CD1-brain-M-3M-DNA-1;CD1-brain-M-4M-DNA-2;CD1-brain-M-4M-DNA-3;CD1-brain-M-5M-DNA-5
chr6:133152261-133152873	chr6:133150902-133156884	Enhancer_NonUniform	229	613	3065	global	0.00125	2.23e-308	3.08e-306	5	133152261_4;133152274_5;133152279_5;133152284_5;133152294_5;133152307_5;133152345_5;133152351_5;133152352_5;133152360_5;133152363_4;133152403_5;133152421_5;133152431_5;133152433_4;133152453_5;133152457_10;133152470_5;133152484_5;133152491_5;133152516_5;133152555_5;133152562_5;133152566_5;133152567_5;133152588_5;133152589_5;133152592_4;133152628_5;133152666_5;133152682_5;133152694_5;133152698_5;13…	133152261_G_A_4;133152274_C_G_5;133152279_A_G_5;133152284_G_A_5;133152294_A_C_5;133152307_T_C_5;133152345_T_C_5;133152351_G_A_5;133152352_T_C_5;133152360_G_C_5;133152363_G_A_4;133152403_G_A_5;133152421_T_A_5;133152431_C_T_5;133152433_G_A_4;133152453_A_T_5;133152457_G_A_5;133152457_G_T_5;133152470_C_T_5;133152484_T_A_5;133152491_T_G_5;133152516_G_A_5;133152555_T_G_5;133152562_T_C_5;133152566_C_G_5…	CD1-brain-M-2M-DNA-4;CD1-brain-M-3M-DNA-1;CD1-brain-M-4M-DNA-2;CD1-brain-M-4M-DNA-3;CD1-brain-M-5M-DNA-5
chr6:133393171-133393744	chr6:133388951-133395743	Enhancer_NonUniform	262	574	2870	global	0.00125	2.23e-308	3.08e-306	5	133393171_4;133393175_5;133393185_5;133393191_5;133393219_3;133393220_3;133393222_3;133393224_5;133393230_4;133393231_4;133393232_4;133393240_5;133393242_5;133393264_5;133393267_5;133393292_5;133393293_5;133393299_5;133393319_5;133393325_5;133393354_5;133393358_5;133393384_5;133393385_5;133393403_5;133393413_5;133393429_5;133393451_5;133393455_5;133393467_5;133393471_5;133393475_5;133393479_5;133…	133393171_G_A_4;133393175_G_A_5;133393185_T_G_5;133393191_T_C_5;133393219_A_C_3;133393220_A_C_3;133393222_C_T_3;133393224_T_A_5;133393230_T_C_4;133393231_G_A_4;133393232_C_T_4;133393240_T_C_5;133393242_G_A_5;133393264_A_G_5;133393267_T_G_5;133393292_T_C_5;133393293_G_A_5;133393299_G_A_5;133393319_T_G_5;133393325_G_A_5;133393354_G_A_5;133393358_C_T_5;133393384_T_G_5;133393385_G_A_5;133393403_C_T_5…	CD1-brain-M-2M-DNA-4;CD1-brain-M-3M-DNA-1;CD1-brain-M-4M-DNA-2;CD1-brain-M-4M-DNA-3;CD1-brain-M-5M-DNA-5
chr6:133394785-133395341	chr6:133388951-133395743	Enhancer_NonUniform	257	557	2785	global	0.00125	2.23e-308	3.08e-306	5	133394785_5;133394811_5;133394823_5;133394827_5;133394832_5;133394838_5;133394871_5;133394876_5;133394890_5;133394907_5;133394929_5;133394940_5;133394963_5;133394966_5;133394967_5;133394974_5;133394978_5;133395001_5;133395008_5;133395012_5;133395025_5;133395074_7;133395086_5;133395087_5;133395088_5;133395094_5;133395109_5;133395133_5;133395134_5;133395150_5;133395168_5;133395173_5;133395174_5;133…	133394785_A_C_5;133394811_C_T_5;133394823_T_C_5;133394827_T_C_5;133394832_A_G_5;133394838_G_A_5;133394871_G_A_5;133394876_C_T_5;133394890_A_G_5;133394907_A_T_5;133394929_A_G_5;133394940_A_G_5;133394963_T_G_5;133394966_T_C_5;133394967_G_A_5;133394974_T_A_5;133394978_T_G_5;133395001_T_C_5;133395008_A_G_5;133395012_C_T_5;133395025_C_G_5;133395074_A_G_2;133395074_A_T_5;133395086_T_C_5;133395087_C_T_5…	CD1-brain-M-2M-DNA-4;CD1-brain-M-3M-DNA-1;CD1-brain-M-4M-DNA-2;CD1-brain-M-4M-DNA-3;CD1-brain-M-5M-DNA-5
chr6:133395885-133396322	chr6:133395868-133397704	Enhancer_NonUniform	224	438	2190	global	0.00125	2.23e-308	3.08e-306	5	133395885_5;133395887_5;133395894_5;133395911_5;133395938_5;133395952_5;133395953_5;133395954_5;133395963_5;133395970_5;133395988_5;133395989_5;133395997_5;133396010_5;133396023_5;133396024_5;133396028_5;133396033_4;133396061_5;133396065_3;133396066_3;133396067_5;133396075_3;133396085_3;133396113_5;133396121_5;133396143_5;133396171_5;133396183_5;133396188_5;133396196_5;133396200_5;133396206_5;133…	133395885_A_G_5;133395887_A_C_5;133395894_A_T_5;133395911_T_C_5;133395938_A_G_5;133395952_C_T_5;133395953_A_G_5;133395954_C_T_5;133395963_G_A_5;133395970_A_T_5;133395988_A_G_5;133395989_G_C_5;133395997_G_A_5;133396010_T_C_5;133396023_T_C_5;133396024_G_A_5;133396028_C_A_5;133396033_C_A_4;133396061_G_T_5;133396065_T_C_3;133396066_C_G_3;133396067_A_C_5;133396075_C_T_3;133396085_C_T_3;133396113_A_C_5…	CD1-brain-M-2M-DNA-4;CD1-brain-M-3M-DNA-1;CD1-brain-M-4M-DNA-2;CD1-brain-M-4M-DNA-3;CD1-brain-M-5M-DNA-5
chr6:133705200-133706099	chr6:133704178-133711519	Enhancer_NonUniform	280	900	4500	global	0.00125	2.23e-308	3.08e-306	5	133705200_5;133705231_5;133705232_5;133705268_4;133705298_5;133705299_5;133705307_3;133705310_5;133705344_5;133705345_5;133705393_5;133705422_5;133705425_5;133705431_5;133705436_4;133705473_5;133705488_5;133705499_5;133705522_5;133705537_5;133705546_5;133705591_5;133705626_5;133705630_5;133705644_5;133705682_5;133705697_5;133705724_5;133705761_5;133705765_5;133705795_4;133705802_4;133705803_4;133…	133705200_G_A_5;133705231_A_G_5;133705232_A_G_5;133705268_A_G_4;133705298_T_G_5;133705299_C_T_5;133705307_A_G_3;133705310_G_A_5;133705344_A_C_5;133705345_G_A_5;133705393_T_C_5;133705422_A_C_5;133705425_C_T_5;133705431_A_T_5;133705436_C_T_4;133705473_C_T_5;133705488_C_T_5;133705499_T_C_5;133705522_T_A_5;133705537_T_A_5;133705546_A_C_5;133705591_G_A_5;133705626_A_G_5;133705630_G_T_5;133705644_C_T_5…	CD1-brain-M-2M-DNA-4;CD1-brain-M-3M-DNA-1;CD1-brain-M-4M-DNA-2;CD1-brain-M-4M-DNA-3;CD1-brain-M-5M-DNA-5
chr7:47753157-47753700	chr7:47751449-47754225	Enhancer_NonUniform	252	544	2720	global	0.00125	2.23e-308	3.08e-306	5	47753157_5;47753179_5;47753196_5;47753198_5;47753208_5;47753219_5;47753227_5;47753234_5;47753239_5;47753279_5;47753280_5;47753284_8;47753300_4;47753303_5;47753329_5;47753335_5;47753357_5;47753379_4;47753389_4;47753391_5;47753393_5;47753398_5;47753399_5;47753405_5;47753407_5;47753423_5;47753445_5;47753454_5;47753459_3;47753479_5;47753481_5;47753500_5;47753501_4;47753503_5;47753505_4;47753507_4;477…	47753157_C_A_5;47753179_T_G_5;47753196_T_A_5;47753198_A_G_5;47753208_G_A_5;47753219_C_G_5;47753227_C_T_5;47753234_T_A_5;47753239_A_G_5;47753279_G_A_5;47753280_C_T_5;47753284_C_G_4;47753284_C_T_4;47753300_T_A_4;47753303_T_A_5;47753329_A_T_5;47753335_G_T_5;47753357_A_T_5;47753379_A_G_4;47753389_C_T_4;47753391_C_T_5;47753393_T_C_5;47753398_A_T_5;47753399_C_A_5;47753405_T_C_5;47753407_G_A_5;47753423_…	CD1-brain-M-2M-DNA-4;CD1-brain-M-3M-DNA-1;CD1-brain-M-4M-DNA-2;CD1-brain-M-4M-DNA-3;CD1-brain-M-5M-DNA-5
chr7:47756756-47757548	chr7:47755551-47761183	Enhancer_NonUniform	264	793	3965	global	0.00125	2.23e-308	3.08e-306	5	47756756_5;47756761_5;47756765_5;47756777_4;47756794_5;47756809_5;47756814_5;47756822_5;47756823_5;47756839_5;47756855_5;47756879_5;47756880_5;47756887_5;47756893_5;47756941_5;47756948_5;47756973_5;47756984_5;47756987_5;47756993_5;47757020_5;47757038_5;47757042_5;47757082_5;47757094_5;47757115_5;47757138_5;47757147_4;47757151_4;47757172_5;47757174_5;47757175_4;47757204_4;47757214_5;47757229_5;477…	47756756_T_G_5;47756761_A_G_5;47756765_A_G_5;47756777_G_A_4;47756794_T_G_5;47756809_T_A_5;47756814_A_C_5;47756822_A_G_5;47756823_G_A_5;47756839_T_A_5;47756855_G_C_5;47756879_G_A_5;47756880_C_T_5;47756887_T_A_5;47756893_T_C_5;47756941_C_A_5;47756948_C_G_5;47756973_T_C_5;47756984_A_G_5;47756987_G_A_5;47756993_A_C_5;47757020_C_T_5;47757038_C_A_5;47757042_G_A_5;47757082_T_G_5;47757094_T_C_5;47757115_…	CD1-brain-M-2M-DNA-4;CD1-brain-M-3M-DNA-1;CD1-brain-M-4M-DNA-2;CD1-brain-M-4M-DNA-3;CD1-brain-M-5M-DNA-5
chr7:47933717-47934114	chr7:47931065-47940667	Enhancer_NonUniform	208	398	1990	global	0.00125	2.23e-308	3.08e-306	5	47933717_5;47933732_4;47933738_4;47933741_5;47933753_5;47933765_5;47933773_5;47933776_4;47933786_5;47933804_5;47933813_5;47933816_5;47933824_5;47933836_5;47933850_5;47933859_5;47933862_5;47933873_5;47933880_4;47933881_4;47933887_5;47933888_5;47933895_5;47933902_5;47933923_5;47933924_5;47933931_3;47933934_5;47933937_5;47933941_5;47933953_4;47933962_5;47933964_5;47933970_4;47933976_5;47933993_3;479…	47933717_A_C_5;47933732_C_A_4;47933738_G_A_4;47933741_A_C_5;47933753_C_G_5;47933765_T_C_5;47933773_G_A_5;47933776_T_C_4;47933786_A_C_5;47933804_C_T_5;47933813_C_A_5;47933816_T_C_5;47933824_G_T_5;47933836_T_C_5;47933850_A_T_5;47933859_T_G_5;47933862_C_T_5;47933873_G_T_5;47933880_C_G_4;47933881_A_T_4;47933887_G_A_5;47933888_C_A_5;47933895_A_T_5;47933902_C_T_5;47933923_A_C_5;47933924_C_T_5;47933931_…	CD1-brain-M-2M-DNA-4;CD1-brain-M-3M-DNA-1;CD1-brain-M-4M-DNA-2;CD1-brain-M-4M-DNA-3;CD1-brain-M-5M-DNA-5
chr7:48275741-48276332	chr7:48271103-48278469	Enhancer_NonUniform	237	592	2960	global	0.00125	2.23e-308	3.08e-306	5	48275741_5;48275747_5;48275770_5;48275776_5;48275807_5;48275808_5;48275818_5;48275823_5;48275826_5;48275853_5;48275854_5;48275859_5;48275870_5;48275871_5;48275872_5;48275907_5;48275915_5;48275919_5;48275946_5;48275970_5;48275986_5;48276032_5;48276040_4;48276041_3;48276042_4;48276046_4;48276057_4;48276062_4;48276082_4;48276086_4;48276090_4;48276091_4;48276094_5;48276102_5;48276113_5;48276150_5;482…	48275741_G_T_5;48275747_T_G_5;48275770_G_A_5;48275776_A_G_5;48275807_C_T_5;48275808_A_G_5;48275818_G_T_5;48275823_C_G_5;48275826_A_G_5;48275853_A_G_5;48275854_G_A_5;48275859_A_G_5;48275870_G_A_5;48275871_A_T_5;48275872_G_A_5;48275907_C_T_5;48275915_C_A_5;48275919_C_T_5;48275946_G_A_5;48275970_A_G_5;48275986_A_G_5;48276032_G_A_5;48276040_G_T_4;48276041_A_C_3;48276042_C_T_4;48276046_G_C_4;48276057_…	CD1-brain-M-2M-DNA-4;CD1-brain-M-3M-DNA-1;CD1-brain-M-4M-DNA-2;CD1-brain-M-4M-DNA-3;CD1-brain-M-5M-DNA-5
chr7:48315679-48316719	chr7:48315659-48325937	Enhancer_NonUniform	355	1041	5205	global	0.00125	2.23e-308	3.08e-306	5	48315679_4;48315681_4;48315699_8;48315724_5;48315726_5;48315732_5;48315735_5;48315736_5;48315743_5;48315763_5;48315777_5;48315798_5;48315815_5;48315835_5;48315845_5;48315867_5;48315896_5;48315915_5;48315953_5;48315967_5;48315978_5;48316010_4;48316015_4;48316029_3;48316069_5;48316075_5;48316077_5;48316079_5;48316088_5;48316092_5;48316093_5;48316120_5;48316142_5;48316143_5;48316163_5;48316171_5;483…	48315679_C_G_4;48315681_T_A_4;48315699_C_A_3;48315699_C_T_5;48315724_A_G_5;48315726_T_A_5;48315732_A_T_5;48315735_A_G_5;48315736_G_T_5;48315743_G_C_5;48315763_A_C_5;48315777_G_T_5;48315798_A_G_5;48315815_C_A_5;48315835_G_C_5;48315845_A_G_5;48315867_A_T_5;48315896_G_A_5;48315915_C_T_5;48315953_T_G_5;48315967_A_T_5;48315978_A_C_5;48316010_G_A_4;48316015_G_A_4;48316029_T_G_3;48316069_C_T_5;48316075_…	CD1-brain-M-2M-DNA-4;CD1-brain-M-3M-DNA-1;CD1-brain-M-4M-DNA-2;CD1-brain-M-4M-DNA-3;CD1-brain-M-5M-DNA-5
chr8:27279574-27280372	chr8:27275649-27282736	Enhancer_NonUniform	248	799	3995	global	0.00125	2.23e-308	3.08e-306	5	27279574_3;27279577_3;27279586_3;27279588_3;27279590_3;27279616_4;27279617_4;27279629_3;27279640_3;27279641_3;27279649_3;27279654_3;27279655_3;27279657_3;27279658_3;27279682_3;27279705_3;27279715_5;27279716_3;27279730_3;27279746_4;27279748_3;27279758_3;27279759_3;27279760_3;27279780_3;27279827_3;27279862_3;27279876_4;27279884_3;27279895_4;27279901_4;27279906_4;27279914_4;27279932_5;27279939_4;272…	27279574_G_T_3;27279577_T_A_3;27279586_G_C_3;27279588_A_T_3;27279590_A_G_3;27279616_C_G_4;27279617_A_C_4;27279629_A_C_3;27279640_A_C_3;27279641_G_T_3;27279649_C_T_3;27279654_G_A_3;27279655_T_G_3;27279657_C_G_3;27279658_A_G_3;27279682_A_G_3;27279705_C_T_3;27279715_A_C_2;27279715_A_T_3;27279716_G_A_3;27279730_A_T_3;27279746_G_A_4;27279748_G_A_3;27279758_T_C_3;27279759_T_A_3;27279760_T_G_3;27279780_…	CD1-brain-M-2M-DNA-4;CD1-brain-M-3M-DNA-1;CD1-brain-M-4M-DNA-2;CD1-brain-M-4M-DNA-3;CD1-brain-M-5M-DNA-5
chr2:86010370-86011019	chr2:86009860-86013752	Enhancer_NonUniform	223	650	3250	global	0.00125	1.23e-298	1.71e-296	5	86010370_3;86010379_3;86010426_5;86010436_5;86010448_5;86010452_5;86010466_5;86010471_5;86010487_5;86010488_5;86010511_5;86010521_5;86010542_5;86010558_4;86010574_4;86010622_9;86010626_5;86010633_5;86010654_5;86010657_5;86010696_5;86010710_5;86010727_5;86010739_5;86010749_5;86010751_5;86010789_5;86010811_5;86010824_5;86010827_5;86010842_5;86010857_5;86010867_5;86010879_5;86010908_5;86010931_5;860…	86010370_G_T_3;86010379_C_T_3;86010426_A_G_5;86010436_G_T_5;86010448_G_C_5;86010452_T_G_5;86010466_G_A_5;86010471_T_C_5;86010487_A_T_5;86010488_G_C_5;86010511_T_C_5;86010521_C_T_5;86010542_T_C_5;86010558_C_T_4;86010574_T_G_4;86010622_A_C_4;86010622_A_T_5;86010626_T_C_5;86010633_A_G_5;86010654_G_A_5;86010657_T_A_5;86010696_G_A_5;86010710_T_C_5;86010727_C_T_5;86010739_G_A_5;86010749_C_T_5;86010751_…	CD1-brain-M-2M-DNA-4;CD1-brain-M-3M-DNA-1;CD1-brain-M-4M-DNA-2;CD1-brain-M-4M-DNA-3;CD1-brain-M-5M-DNA-5
chr8:19393457-19394135	chr8:19389181-19394866	Enhancer_NonUniform	220	679	3395	global	0.00125	4.31e-289	5.95e-287	5	19393457_5;19393482_5;19393485_5;19393487_5;19393495_5;19393514_5;19393542_5;19393558_5;19393597_4;19393622_4;19393632_4;19393633_5;19393635_5;19393643_5;19393665_5;19393678_5;19393679_5;19393722_5;19393737_5;19393738_5;19393753_5;19393762_5;19393766_5;19393774_5;19393777_5;19393783_5;19393784_5;19393820_5;19393831_5;19393871_5;19393882_5;19393883_5;19393909_5;19393916_5;19393938_5;19393980_5;193…	19393457_C_A_5;19393482_T_A_5;19393485_A_T_5;19393487_A_C_5;19393495_T_C_5;19393514_C_G_5;19393542_A_G_5;19393558_G_T_5;19393597_A_C_1;19393597_A_T_3;19393622_T_G_4;19393632_T_A_4;19393633_G_A_5;19393635_G_A_5;19393643_T_A_5;19393665_T_G_5;19393678_G_T_5;19393679_T_G_5;19393722_T_A_5;19393737_G_A_5;19393738_A_C_5;19393753_G_T_5;19393762_A_G_5;19393766_C_T_5;19393774_C_A_5;19393777_G_A_5;19393783_…	CD1-brain-M-2M-DNA-4;CD1-brain-M-3M-DNA-1;CD1-brain-M-4M-DNA-2;CD1-brain-M-4M-DNA-3;CD1-brain-M-5M-DNA-5
chr12:113778074-113778555	chr12:113777042-113780217	Enhancer_NonUniform	202	482	2410	global	0.00125	1.13e-288	1.56e-286	5	113778074_3;113778080_3;113778081_5;113778088_3;113778107_5;113778128_5;113778143_3;113778154_4;113778162_4;113778171_3;113778184_4;113778188_5;113778207_8;113778208_5;113778234_3;113778278_5;113778284_5;113778288_5;113778291_5;113778310_4;113778311_4;113778316_5;113778330_5;113778336_5;113778357_5;113778359_5;113778372_5;113778373_5;113778382_5;113778387_5;113778406_5;113778429_5;113778430_5;113…	113778074_T_G_3;113778080_C_T_3;113778081_G_A_5;113778088_A_T_3;113778107_T_C_5;113778128_C_T_5;113778143_G_A_3;113778154_C_T_4;113778162_A_G_4;113778171_A_T_3;113778184_T_G_4;113778188_C_T_5;113778207_G_A_4;113778207_G_T_4;113778208_T_C_5;113778234_T_G_3;113778278_G_C_5;113778284_T_C_5;113778288_T_G_5;113778291_C_T_5;113778310_A_C_4;113778311_G_T_4;113778316_G_A_5;113778330_A_C_5;113778336_T_C_5…	CD1-brain-M-2M-DNA-4;CD1-brain-M-3M-DNA-1;CD1-brain-M-4M-DNA-2;CD1-brain-M-4M-DNA-3;CD1-brain-M-5M-DNA-5
chr10:57436729-57437236	chr10:57431217-57440200	Enhancer_NonUniform	204	508	2540	global	0.00125	1.27e-287	1.75e-285	5	57436729_5;57436741_5;57436766_5;57436798_5;57436825_5;57436832_5;57436839_5;57436854_5;57436855_5;57436861_5;57436862_5;57436893_5;57436895_5;57436933_5;57436951_5;57436972_5;57436984_5;57436999_5;57437049_5;57437050_5;57437084_5;57437085_5;57437096_5;57437108_4;57437114_5;57437117_5;57437123_5;57437127_5;57437129_5;57437132_5;57437136_5;57437158_5;57437176_5;57437179_5;57437182_5;57437198_5;574…	57436729_G_A_5;57436741_C_T_5;57436766_G_T_5;57436798_A_T_5;57436825_G_A_5;57436832_A_G_5;57436839_C_G_5;57436854_G_T_5;57436855_T_C_5;57436861_G_C_5;57436862_C_T_5;57436893_T_C_5;57436895_A_G_5;57436933_G_A_5;57436951_T_G_5;57436972_T_C_5;57436984_T_C_5;57436999_T_C_5;57437049_G_T_5;57437050_C_T_5;57437084_T_G_5;57437085_T_A_5;57437096_G_A_5;57437108_A_T_4;57437114_C_T_5;57437117_T_G_5;57437123_…	CD1-brain-M-2M-DNA-4;CD1-brain-M-3M-DNA-1;CD1-brain-M-4M-DNA-2;CD1-brain-M-4M-DNA-3;CD1-brain-M-5M-DNA-5
chr11:71198327-71198729	chr11:71196753-71201138	Enhancer_NonUniform	192	403	2015	global	0.00125	1.56e-285	2.16e-283	5	71198327_3;71198328_3;71198356_5;71198388_5;71198405_5;71198407_5;71198408_5;71198409_5;71198442_5;71198448_5;71198457_5;71198486_5;71198489_5;71198490_5;71198492_5;71198495_5;71198520_5;71198523_5;71198524_5;71198527_5;71198546_5;71198556_5;71198563_3;71198564_5;71198565_5;71198568_5;71198599_5;71198619_6;71198620_6;71198627_5;71198633_5;71198652_5;71198661_5;71198680_5;71198683_5;71198689_3;711…	71198327_T_G_3;71198328_C_A_3;71198356_T_C_5;71198388_T_C_5;71198405_A_G_5;71198407_A_G_5;71198408_C_T_5;71198409_A_G_5;71198442_C_T_5;71198448_C_T_5;71198457_A_C_5;71198486_C_T_5;71198489_A_C_5;71198490_G_A_5;71198492_A_G_5;71198495_G_T_5;71198520_A_C_5;71198523_G_T_5;71198524_T_C_5;71198527_T_G_5;71198546_A_G_5;71198556_T_G_5;71198563_T_C_3;71198564_A_G_5;71198565_A_C_5;71198568_A_C_5;71198599_…	CD1-brain-M-2M-DNA-4;CD1-brain-M-3M-DNA-1;CD1-brain-M-4M-DNA-2;CD1-brain-M-4M-DNA-3;CD1-brain-M-5M-DNA-5
chr8:20993454-20993878	chr8:20984509-20995161	Enhancer_NonUniform	194	425	2125	global	0.00125	9.46e-285	1.31e-282	5	20993454_5;20993463_5;20993464_5;20993483_5;20993493_5;20993520_5;20993531_5;20993544_5;20993558_5;20993565_5;20993586_5;20993600_3;20993602_5;20993610_5;20993625_5;20993638_5;20993649_5;20993657_5;20993658_5;20993670_5;20993682_4;20993686_5;20993693_5;20993698_5;20993705_4;20993722_5;20993723_5;20993736_5;20993745_5;20993775_5;20993776_5;20993796_5;20993797_5;20993806_5;20993811_5;20993813_5;209…	20993454_T_C_5;20993463_G_A_5;20993464_T_G_5;20993483_A_T_5;20993493_A_T_5;20993520_G_C_5;20993531_C_A_5;20993544_G_C_5;20993558_T_C_5;20993565_T_C_5;20993586_G_T_5;20993600_A_G_3;20993602_A_C_5;20993610_C_T_5;20993625_C_G_5;20993638_A_T_5;20993649_C_A_5;20993657_C_T_5;20993658_A_C_5;20993670_T_C_5;20993682_G_A_4;20993686_T_C_5;20993693_T_G_5;20993698_G_T_5;20993705_C_T_4;20993722_G_A_5;20993723_…	CD1-brain-M-2M-DNA-4;CD1-brain-M-3M-DNA-1;CD1-brain-M-4M-DNA-2;CD1-brain-M-4M-DNA-3;CD1-brain-M-5M-DNA-5
chrX:21279618-21279982	chrX:21279451-21280000	Enhancer_NonUniform	185	365	1825	global	0.00125	2.29e-280	3.16e-278	5	21279618_5;21279620_5;21279631_5;21279635_5;21279641_5;21279642_5;21279645_5;21279650_5;21279681_5;21279697_5;21279701_5;21279724_5;21279726_5;21279744_5;21279754_5;21279770_5;21279776_5;21279777_5;21279778_5;21279786_5;21279791_5;21279805_5;21279826_5;21279835_5;21279836_5;21279839_5;21279851_5;21279854_5;21279855_5;21279862_5;21279865_5;21279876_5;21279901_5;21279906_5;21279933_5;21279934_5;212…	21279618_T_C_5;21279620_C_A_5;21279631_G_A_5;21279635_C_T_5;21279641_C_G_5;21279642_T_A_5;21279645_T_C_5;21279650_T_A_5;21279681_T_A_5;21279697_G_A_5;21279701_C_T_5;21279724_T_G_5;21279726_C_G_5;21279744_T_G_5;21279754_T_C_5;21279770_C_T_5;21279776_C_A_5;21279777_A_G_5;21279778_C_T_5;21279786_A_G_5;21279791_G_A_5;21279805_A_T_5;21279826_C_T_5;21279835_G_A_5;21279836_G_A_5;21279839_A_C_5;21279851_…	CD1-brain-M-2M-DNA-4;CD1-brain-M-3M-DNA-1;CD1-brain-M-4M-DNA-2;CD1-brain-M-4M-DNA-3;CD1-brain-M-5M-DNA-5
chr8:20987380-20987953	chr8:20984509-20995161	Enhancer_NonUniform	205	574	2870	global	0.00125	2.44e-278	3.37e-276	5	20987380_5;20987384_5;20987398_5;20987400_5;20987407_5;20987410_5;20987412_5;20987413_5;20987420_5;20987440_5;20987448_5;20987465_5;20987480_5;20987483_5;20987529_5;20987562_5;20987565_5;20987586_5;20987627_4;20987633_5;20987639_5;20987640_5;20987642_5;20987670_5;20987689_5;20987717_5;20987718_5;20987722_5;20987724_6;20987742_5;20987763_5;20987767_5;20987768_5;20987787_5;20987814_5;20987836_5;209…	20987380_C_T_5;20987384_A_T_5;20987398_G_A_5;20987400_T_C_5;20987407_C_A_5;20987410_A_T_5;20987412_A_G_5;20987413_T_C_5;20987420_A_G_5;20987440_G_T_5;20987448_G_A_5;20987465_T_A_5;20987480_T_A_5;20987483_C_A_5;20987529_T_A_5;20987562_C_G_5;20987565_A_G_5;20987586_C_A_5;20987627_T_A_4;20987633_G_T_5;20987639_A_G_5;20987640_A_T_5;20987642_A_T_5;20987670_A_T_5;20987689_G_A_5;20987717_G_A_5;20987718_…	CD1-brain-M-2M-DNA-4;CD1-brain-M-3M-DNA-1;CD1-brain-M-4M-DNA-2;CD1-brain-M-4M-DNA-3;CD1-brain-M-5M-DNA-5
chr12:113778613-113779034	chr12:113777042-113780217	Enhancer_NonUniform	190	422	2110	global	0.00125	9.52e-278	1.32e-275	5	113778613_5;113778614_5;113778620_5;113778621_5;113778643_5;113778645_4;113778667_5;113778670_5;113778679_5;113778701_5;113778710_5;113778738_5;113778746_5;113778761_5;113778771_5;113778774_5;113778817_5;113778819_5;113778840_4;113778841_4;113778852_5;113778854_4;113778872_5;113778876_5;113778888_4;113778889_5;113778892_5;113778906_5;113778912_5;113778920_5;113778921_5;113778935_5;113778960_5;113…	113778613_A_T_5;113778614_A_C_5;113778620_T_G_5;113778621_A_C_5;113778643_T_C_5;113778645_T_G_4;113778667_G_A_5;113778670_C_A_5;113778679_G_A_5;113778701_C_T_5;113778710_G_A_5;113778738_C_T_5;113778746_C_A_5;113778761_A_T_5;113778771_A_G_5;113778774_G_A_5;113778817_T_G_5;113778819_A_C_5;113778840_C_A_4;113778841_C_A_4;113778852_A_C_5;113778854_A_C_4;113778872_T_G_5;113778876_C_A_5;113778888_C_T_4…	CD1-brain-M-2M-DNA-4;CD1-brain-M-3M-DNA-1;CD1-brain-M-4M-DNA-2;CD1-brain-M-4M-DNA-3;CD1-brain-M-5M-DNA-5
chr16:67419690-67420217	chr16:67415311-67428800	Enhancer_NonUniform	199	528	2640	global	0.00125	5.27e-275	7.28e-273	5	67419690_4;67419693_4;67419710_3;67419711_4;67419724_4;67419738_4;67419744_4;67419755_4;67419770_4;67419780_4;67419790_4;67419822_4;67419838_4;67419839_4;67419861_4;67419865_4;67419878_4;67419889_4;67419890_4;67419909_4;67419911_4;67419919_4;67419936_4;67419940_4;67419976_3;67419977_3;67419990_4;67419991_4;67420010_4;67420013_4;67420022_4;67420054_4;67420055_4;67420063_4;67420102_5;67420107_5;674…	67419690_T_G_4;67419693_A_T_4;67419710_T_C_3;67419711_G_A_4;67419724_G_C_4;67419738_G_A_4;67419744_G_T_4;67419755_A_T_4;67419770_A_C_4;67419780_G_A_4;67419790_G_A_4;67419822_C_G_4;67419838_T_A_4;67419839_G_A_4;67419861_G_A_4;67419865_T_A_4;67419878_A_G_4;67419889_T_C_4;67419890_T_C_4;67419909_C_T_4;67419911_G_T_4;67419919_C_T_4;67419936_A_G_4;67419940_A_T_4;67419976_T_C_3;67419977_G_A_3;67419990_…	CD1-brain-M-2M-DNA-4;CD1-brain-M-3M-DNA-1;CD1-brain-M-4M-DNA-2;CD1-brain-M-4M-DNA-3;CD1-brain-M-5M-DNA-5
chr12:114572744-114573470	chr12:114571170-114574919	Enhancer_NonUniform	215	727	3635	global	0.00125	6.1e-274	8.43e-272	5	114572744_5;114572754_5;114572761_5;114572762_5;114572771_5;114572787_5;114572798_4;114572805_4;114572827_3;114572828_3;114572835_4;114572850_4;114572852_4;114572861_5;114572880_4;114572893_5;114572934_5;114572945_5;114572991_5;114573017_5;114573019_5;114573043_5;114573088_5;114573098_5;114573106_5;114573153_5;114573155_5;114573160_5;114573169_5;114573178_5;114573202_5;114573216_5;114573228_5;114…	114572744_G_C_5;114572754_T_C_5;114572761_C_T_5;114572762_T_C_5;114572771_G_C_5;114572787_T_C_5;114572798_G_A_4;114572805_G_C_4;114572827_A_T_3;114572828_G_A_3;114572835_G_C_4;114572850_A_C_4;114572852_C_T_4;114572861_C_A_5;114572880_A_T_4;114572893_G_A_5;114572934_C_A_5;114572945_T_A_5;114572991_A_T_5;114573017_G_C_5;114573019_G_T_5;114573043_G_A_5;114573088_G_A_5;114573098_T_A_5;114573106_C_T_5…	CD1-brain-M-2M-DNA-4;CD1-brain-M-3M-DNA-1;CD1-brain-M-4M-DNA-2;CD1-brain-M-4M-DNA-3;CD1-brain-M-5M-DNA-5
chr12:115603561-115604252	chr12:115600789-115609750	Enhancer_NonUniform	211	692	3460	global	0.00125	1.03e-271	1.43e-269	5	115603561_1;115603598_5;115603605_4;115603612_5;115603615_5;115603635_3;115603642_3;115603644_5;115603684_5;115603695_3;115603705_5;115603724_5;115603727_4;115603728_5;115603730_3;115603767_5;115603769_5;115603796_5;115603845_5;115603861_4;115603885_4;115603907_5;115603915_5;115603925_5;115603929_5;115603932_5;115603937_5;115603957_5;115603958_5;115603964_9;115603978_5;115603987_4;115603999_4;115…	115603561_A_T_1;115603598_G_A_5;115603605_G_T_4;115603612_T_C_5;115603615_C_G_5;115603635_C_T_3;115603642_A_T_3;115603644_T_G_5;115603684_A_G_5;115603695_T_C_3;115603705_T_G_5;115603724_A_T_5;115603727_G_T_4;115603728_T_C_5;115603730_T_C_3;115603767_A_T_5;115603769_C_T_5;115603796_C_A_5;115603845_A_T_5;115603861_T_A_4;115603885_G_C_4;115603907_G_A_5;115603915_C_T_5;115603925_G_A_2;115603925_G_T_3…	CD1-brain-M-2M-DNA-4;CD1-brain-M-3M-DNA-1;CD1-brain-M-4M-DNA-2;CD1-brain-M-4M-DNA-3;CD1-brain-M-5M-DNA-5
chr16:59360496-59360981	chr16:59359139-59361179	Enhancer_NonUniform	192	486	2430	global	0.00125	2.01e-269	2.77e-267	5	59360496_5;59360501_5;59360508_3;59360512_3;59360522_5;59360526_4;59360544_4;59360551_3;59360556_4;59360592_5;59360596_5;59360602_5;59360629_4;59360637_5;59360638_5;59360639_4;59360642_5;59360654_5;59360704_5;59360705_5;59360711_5;59360712_4;59360739_4;59360740_5;59360747_4;59360761_4;59360764_5;59360772_5;59360779_5;59360811_5;59360843_5;59360845_5;59360848_4;59360897_5;59360909_5;59360915_5;593…	59360496_A_G_5;59360501_A_G_5;59360508_T_C_3;59360512_A_G_3;59360522_G_A_5;59360526_A_G_4;59360544_A_G_4;59360551_A_T_3;59360556_A_C_4;59360592_C_A_5;59360596_G_A_5;59360602_A_G_5;59360629_A_T_4;59360637_T_C_5;59360638_G_A_5;59360639_T_C_4;59360642_T_C_5;59360654_A_C_5;59360704_G_T_5;59360705_G_A_5;59360711_G_T_5;59360712_C_T_4;59360739_C_T_4;59360740_A_G_5;59360747_T_C_4;59360761_C_A_4;59360764_…	CD1-brain-M-2M-DNA-4;CD1-brain-M-3M-DNA-1;CD1-brain-M-4M-DNA-2;CD1-brain-M-4M-DNA-3;CD1-brain-M-5M-DNA-5
chr1:171572456-171572727	chr1:171570341-171573676	Enhancer_NonUniform	167	272	1360	global	0.00125	7.19e-268	9.94e-266	5	171572456_5;171572466_5;171572497_5;171572498_5;171572502_5;171572513_10;171572515_6;171572517_5;171572542_5;171572543_5;171572547_5;171572552_5;171572559_5;171572563_5;171572567_5;171572572_5;171572599_5;171572626_5;171572637_5;171572640_5;171572641_5;171572646_5;171572668_10;171572669_5;171572670_5;171572673_5;171572688_8;171572690_4;171572696_4;171572721_5;171572727_5	171572456_G_A_5;171572466_T_C_5;171572497_T_C_5;171572498_G_A_5;171572502_C_T_5;171572513_T_*_4;171572513_T_A_4;171572513_T_C_2;171572515_T_C_4;171572515_T_G_2;171572517_A_G_5;171572542_T_C_5;171572543_G_A_5;171572547_G_C_5;171572552_T_C_5;171572559_G_A_5;171572563_G_A_5;171572567_A_C_5;171572572_C_A_5;171572599_C_A_5;171572626_G_A_5;171572637_C_A_5;171572640_C_A_5;171572641_A_T_5;171572646_G_A_5…	CD1-brain-M-2M-DNA-4;CD1-brain-M-3M-DNA-1;CD1-brain-M-4M-DNA-2;CD1-brain-M-4M-DNA-3;CD1-brain-M-5M-DNA-5
chr12:104136014-104136444	chr12:104134242-104138626	Enhancer_NonUniform	185	431	2155	global	0.00125	1.57e-266	2.18e-264	5	104136014_5;104136020_5;104136022_5;104136029_5;104136037_5;104136044_5;104136047_5;104136055_5;104136058_5;104136087_5;104136114_5;104136123_5;104136133_5;104136149_5;104136153_5;104136164_5;104136170_5;104136187_5;104136227_5;104136258_5;104136261_5;104136299_5;104136312_5;104136314_5;104136315_5;104136326_5;104136329_5;104136337_5;104136363_5;104136384_5;104136389_5;104136427_5;104136431_5;104…	104136014_T_C_5;104136020_A_G_5;104136022_C_T_5;104136029_C_T_5;104136037_G_T_5;104136044_T_C_5;104136047_G_T_5;104136055_A_T_5;104136058_T_A_5;104136087_G_A_5;104136114_C_T_5;104136123_T_G_5;104136133_A_T_5;104136149_T_C_5;104136153_C_G_5;104136164_A_G_5;104136170_T_A_5;104136187_C_T_5;104136227_C_A_5;104136258_A_G_5;104136261_C_T_5;104136299_G_A_5;104136312_C_T_5;104136314_G_A_5;104136315_G_C_5…	CD1-brain-M-2M-DNA-4;CD1-brain-M-3M-DNA-1;CD1-brain-M-4M-DNA-2;CD1-brain-M-4M-DNA-3;CD1-brain-M-5M-DNA-5
chr16:58821936-58822620	chr16:58817034-58823775	Enhancer_NonUniform	207	685	3425	global	0.00125	8.74e-266	1.21e-263	5	58821936_4;58821942_4;58821944_4;58821956_4;58821972_4;58821984_4;58821986_4;58821990_4;58821991_4;58822037_4;58822046_4;58822054_4;58822072_3;58822076_4;58822081_4;58822089_4;58822104_4;58822105_4;58822109_4;58822125_4;58822136_4;58822169_4;58822202_4;58822207_4;58822211_4;58822237_4;58822248_4;58822260_4;58822264_4;58822272_4;58822279_4;58822283_5;58822302_5;58822329_4;58822362_5;58822379_5;588…	58821936_A_G_4;58821942_C_T_4;58821944_C_T_4;58821956_G_A_4;58821972_C_T_4;58821984_T_C_4;58821986_A_T_4;58821990_G_A_4;58821991_A_G_4;58822037_C_T_4;58822046_C_T_4;58822054_G_A_4;58822072_A_C_3;58822076_G_A_4;58822081_G_C_4;58822089_A_G_4;58822104_A_G_4;58822105_A_T_4;58822109_G_A_4;58822125_G_A_4;58822136_A_C_4;58822169_A_C_4;58822202_T_C_4;58822207_G_A_4;58822211_C_A_4;58822237_C_A_4;58822248_…	CD1-brain-M-2M-DNA-4;CD1-brain-M-3M-DNA-1;CD1-brain-M-4M-DNA-2;CD1-brain-M-4M-DNA-3;CD1-brain-M-5M-DNA-5
chr6:133399427-133399866	chr6:133397920-133401526	Enhancer_NonUniform	185	440	2200	global	0.00125	8.09e-265	1.12e-262	5	133399427_5;133399460_5;133399471_5;133399477_5;133399524_5;133399525_5;133399526_5;133399533_5;133399537_5;133399539_5;133399540_5;133399544_5;133399557_5;133399558_5;133399575_3;133399584_5;133399606_7;133399607_5;133399624_5;133399630_5;133399637_5;133399648_5;133399651_5;133399656_5;133399683_5;133399688_5;133399690_5;133399704_5;133399721_5;133399741_5;133399767_5;133399801_5;133399832_5;133…	133399427_C_G_5;133399460_A_T_5;133399471_T_C_5;133399477_A_G_5;133399524_G_A_5;133399525_A_C_5;133399526_T_A_5;133399533_C_T_5;133399537_C_T_5;133399539_A_G_5;133399540_G_A_5;133399544_A_G_5;133399557_A_C_5;133399558_G_A_5;133399575_A_C_3;133399584_T_C_5;133399606_T_*_2;133399606_T_C_5;133399607_G_A_5;133399624_T_C_5;133399630_T_C_5;133399637_C_T_5;133399648_T_C_5;133399651_G_A_5;133399656_T_C_5…	CD1-brain-M-2M-DNA-4;CD1-brain-M-3M-DNA-1;CD1-brain-M-4M-DNA-2;CD1-brain-M-4M-DNA-3;CD1-brain-M-5M-DNA-5
chr5:77425864-77426436	chr5:77424356-77426735	Enhancer_NonUniform	197	573	2865	global	0.00125	3.07e-264	4.24e-262	5	77425864_5;77425869_3;77425873_5;77425883_5;77425905_5;77425922_5;77425930_5;77425964_5;77425967_3;77425969_5;77425974_5;77425992_3;77426031_5;77426050_5;77426069_5;77426076_3;77426081_3;77426088_5;77426132_5;77426140_5;77426169_5;77426184_5;77426195_5;77426210_5;77426217_5;77426219_6;77426221_5;77426246_3;77426296_5;77426297_5;77426312_3;77426313_5;77426334_5;77426347_5;77426348_5;77426376_5;774…	77425864_C_T_5;77425869_G_A_3;77425873_G_A_5;77425883_A_T_5;77425905_C_T_5;77425922_T_C_5;77425930_A_C_5;77425964_T_A_5;77425967_C_G_3;77425969_C_A_5;77425974_C_G_5;77425992_G_T_3;77426031_G_C_5;77426050_C_T_5;77426069_T_C_5;77426076_C_T_3;77426081_T_A_3;77426088_G_C_5;77426132_G_T_5;77426140_T_C_5;77426169_T_C_5;77426184_C_T_5;77426195_T_A_5;77426210_T_*_1;77426210_T_C_4;77426217_T_C_5;77426219_…	CD1-brain-M-2M-DNA-4;CD1-brain-M-3M-DNA-1;CD1-brain-M-4M-DNA-2;CD1-brain-M-4M-DNA-3;CD1-brain-M-5M-DNA-5
chr1:171559410-171559807	chr1:171558316-171570319	Enhancer_NonUniform	180	398	1990	global	0.00125	1.34e-263	1.86e-261	5	171559410_5;171559425_5;171559426_5;171559465_5;171559480_5;171559483_5;171559497_5;171559507_5;171559512_5;171559554_5;171559576_5;171559583_5;171559606_5;171559616_5;171559621_5;171559626_5;171559639_5;171559662_5;171559673_5;171559675_5;171559686_5;171559706_5;171559708_5;171559710_6;171559719_5;171559720_5;171559721_5;171559730_5;171559731_5;171559754_4;171559756_5;171559763_5;171559774_5;171…	171559410_G_T_5;171559425_A_G_5;171559426_C_G_5;171559465_T_C_5;171559480_T_C_5;171559483_C_A_5;171559497_C_A_3;171559497_C_T_2;171559507_A_G_5;171559512_G_A_5;171559554_T_C_5;171559576_A_G_5;171559583_A_G_5;171559606_C_T_5;171559616_A_G_5;171559621_C_G_5;171559626_T_C_5;171559639_G_A_5;171559662_G_A_5;171559673_G_A_5;171559675_A_C_5;171559686_G_C_5;171559706_T_C_5;171559708_C_T_5;171559710_A_C_3…	CD1-brain-M-2M-DNA-4;CD1-brain-M-3M-DNA-1;CD1-brain-M-4M-DNA-2;CD1-brain-M-4M-DNA-3;CD1-brain-M-5M-DNA-5
chr12:115603117-115603489	chr12:115600789-115609750	Enhancer_NonUniform	176	373	1865	global	0.00125	3.85e-261	5.32e-259	5	115603117_4;115603129_5;115603136_4;115603152_5;115603165_5;115603172_5;115603181_5;115603186_5;115603204_5;115603217_5;115603222_5;115603245_5;115603247_5;115603266_9;115603272_5;115603287_5;115603289_4;115603303_5;115603313_5;115603322_5;115603346_4;115603352_5;115603356_5;115603369_5;115603370_3;115603371_5;115603373_4;115603389_6;115603400_3;115603423_5;115603440_5;115603455_5;115603458_5;115…	115603117_C_A_4;115603129_T_C_5;115603136_C_A_4;115603152_C_T_5;115603165_C_A_5;115603172_G_C_5;115603181_G_C_5;115603186_A_C_5;115603204_T_C_5;115603217_T_C_5;115603222_C_T_5;115603245_C_A_5;115603247_A_T_5;115603266_T_A_4;115603266_T_G_5;115603272_G_T_5;115603287_G_A_5;115603289_G_A_4;115603303_A_T_5;115603313_T_A_5;115603322_T_A_5;115603346_A_T_4;115603352_T_A_5;115603356_T_C_5;115603369_G_T_5…	CD1-brain-M-2M-DNA-4;CD1-brain-M-3M-DNA-1;CD1-brain-M-4M-DNA-2;CD1-brain-M-4M-DNA-3;CD1-brain-M-5M-DNA-5
chr1:171527844-171528166	chr1:171524541-171529118	Enhancer_NonUniform	170	323	1615	global	0.00125	1.06e-260	1.47e-258	5	171527844_5;171527853_5;171527864_5;171527874_5;171527882_5;171527893_4;171527896_5;171527899_5;171527900_5;171527904_5;171527912_5;171527920_5;171527936_5;171527960_5;171527963_5;171527969_5;171527970_5;171527971_5;171527982_5;171527990_4;171527994_3;171528041_5;171528047_5;171528049_5;171528055_5;171528089_5;171528107_5;171528113_5;171528114_5;171528121_5;171528126_4;171528128_5;171528135_5;171…	171527844_G_A_5;171527853_T_C_5;171527864_T_C_5;171527874_C_G_5;171527882_G_T_5;171527893_T_G_4;171527896_G_T_5;171527899_G_A_5;171527900_A_T_5;171527904_C_T_5;171527912_C_T_5;171527920_A_T_5;171527936_A_T_5;171527960_C_A_5;171527963_G_A_2;171527963_G_C_3;171527969_A_T_5;171527970_G_T_5;171527971_G_A_5;171527982_G_T_5;171527990_C_A_4;171527994_C_T_3;171528041_C_A_5;171528047_A_T_5;171528049_A_C_5…	CD1-brain-M-2M-DNA-4;CD1-brain-M-3M-DNA-1;CD1-brain-M-4M-DNA-2;CD1-brain-M-4M-DNA-3;CD1-brain-M-5M-DNA-5
chr5:138229988-138230621	chr5:138229943-138239104	Enhancer_NonUniform	200	634	3170	global	0.00125	1.21e-260	1.67e-258	5	138229988_5;138230004_5;138230015_5;138230044_5;138230081_4;138230086_5;138230097_4;138230126_5;138230140_4;138230162_5;138230182_5;138230189_5;138230204_5;138230210_5;138230213_5;138230216_5;138230259_5;138230261_5;138230269_5;138230280_5;138230294_5;138230330_5;138230335_5;138230347_5;138230377_5;138230392_5;138230393_5;138230436_5;138230458_3;138230490_5;138230498_5;138230509_5;138230516_5;138…	138229988_T_C_5;138230004_G_T_5;138230015_G_A_5;138230044_C_T_5;138230081_C_T_4;138230086_C_A_5;138230097_G_A_4;138230126_C_T_5;138230140_C_T_4;138230162_A_T_5;138230182_C_A_5;138230189_C_T_5;138230204_C_T_5;138230210_G_C_5;138230213_C_T_5;138230216_C_A_5;138230259_G_A_5;138230261_A_G_5;138230269_C_T_5;138230280_G_T_5;138230294_A_G_5;138230330_G_C_5;138230335_C_G_5;138230347_G_A_5;138230377_A_C_5…	CD1-brain-M-2M-DNA-4;CD1-brain-M-3M-DNA-1;CD1-brain-M-4M-DNA-2;CD1-brain-M-4M-DNA-3;CD1-brain-M-5M-DNA-5
chr3:122222378-122222791	chr3:122220730-122228842	Enhancer_NonUniform	180	414	2070	global	0.00125	2.05e-260	2.82e-258	5	122222378_5;122222390_5;122222394_5;122222424_5;122222430_5;122222462_5;122222482_5;122222494_5;122222503_5;122222515_5;122222518_5;122222528_5;122222542_5;122222573_5;122222586_5;122222590_5;122222594_5;122222597_5;122222612_5;122222629_5;122222630_5;122222635_5;122222646_5;122222661_5;122222671_5;122222688_5;122222692_5;122222720_5;122222739_5;122222749_5;122222770_5;122222771_5;122222774_5;122…	122222378_C_T_5;122222390_A_G_5;122222394_A_G_5;122222424_A_C_5;122222430_A_G_5;122222462_C_T_5;122222482_T_C_5;122222494_C_T_5;122222503_C_T_5;122222515_T_A_5;122222518_C_T_5;122222528_G_A_5;122222542_C_T_5;122222573_T_A_5;122222586_T_C_5;122222590_T_C_5;122222594_C_A_5;122222597_A_C_5;122222612_G_T_5;122222629_A_C_5;122222630_G_A_5;122222635_G_T_5;122222646_G_A_5;122222661_G_A_5;122222671_G_A_5…	CD1-brain-M-2M-DNA-4;CD1-brain-M-3M-DNA-1;CD1-brain-M-4M-DNA-2;CD1-brain-M-4M-DNA-3;CD1-brain-M-5M-DNA-5
chr1:171540176-171540380	chr1:171540165-171554349	Enhancer_NonUniform	153	205	1025	global	0.00125	2.15e-259	2.96e-257	5	171540176_4;171540211_4;171540212_3;171540233_5;171540235_5;171540238_5;171540244_5;171540253_5;171540255_5;171540262_3;171540282_5;171540284_5;171540288_5;171540291_5;171540297_5;171540304_5;171540307_5;171540309_5;171540312_5;171540315_4;171540320_5;171540329_4;171540332_5;171540337_5;171540340_5;171540346_5;171540349_5;171540355_5;171540356_4;171540369_5;171540374_5;171540380_7	171540176_T_C_4;171540211_A_G_4;171540212_T_A_3;171540233_T_G_5;171540235_C_T_5;171540238_C_A_5;171540244_G_A_5;171540253_T_G_5;171540255_T_A_5;171540262_G_A_3;171540282_G_T_5;171540284_G_C_5;171540288_A_C_5;171540291_T_G_5;171540297_C_T_5;171540304_G_T_5;171540307_A_C_5;171540309_T_C_5;171540312_G_C_5;171540315_A_G_4;171540320_C_T_5;171540329_G_A_4;171540332_T_C_5;171540337_T_A_5;171540340_G_A_5…	CD1-brain-M-2M-DNA-4;CD1-brain-M-3M-DNA-1;CD1-brain-M-4M-DNA-2;CD1-brain-M-4M-DNA-3;CD1-brain-M-5M-DNA-5
chr7:47756052-47756496	chr7:47755551-47761183	Enhancer_NonUniform	182	445	2225	global	0.00125	2.62e-258	3.61e-256	5	47756052_5;47756087_5;47756088_5;47756090_5;47756110_5;47756112_5;47756116_5;47756139_5;47756140_5;47756149_5;47756157_5;47756159_5;47756184_5;47756187_5;47756195_5;47756242_5;47756245_5;47756256_5;47756259_5;47756291_5;47756300_4;47756306_5;47756307_8;47756319_5;47756342_5;47756343_5;47756358_5;47756359_5;47756362_5;47756373_5;47756412_5;47756414_5;47756445_5;47756460_5;47756462_5;47756496_5	47756052_C_A_5;47756087_A_C_5;47756088_T_C_5;47756090_G_A_5;47756110_T_G_5;47756112_T_C_5;47756116_G_T_5;47756139_A_G_5;47756140_C_T_5;47756149_C_T_5;47756157_A_C_5;47756159_G_T_5;47756184_C_A_5;47756187_T_G_5;47756195_A_T_5;47756242_A_G_5;47756245_T_A_5;47756256_A_G_5;47756259_T_A_5;47756291_G_A_5;47756300_T_A_4;47756306_T_A_5;47756307_T_A_5;47756307_T_G_3;47756319_G_A_5;47756342_T_G_5;47756343_…	CD1-brain-M-2M-DNA-4;CD1-brain-M-3M-DNA-1;CD1-brain-M-4M-DNA-2;CD1-brain-M-4M-DNA-3;CD1-brain-M-5M-DNA-5
chr8:19398048-19398471	chr8:19397503-19403416	Enhancer_NonUniform	179	424	2120	global	0.00125	1.27e-256	1.76e-254	5	19398048_5;19398056_5;19398071_5;19398074_5;19398085_5;19398087_5;19398126_10;19398135_10;19398136_5;19398175_5;19398184_5;19398197_5;19398206_5;19398221_5;19398226_5;19398227_5;19398233_5;19398261_5;19398278_5;19398287_5;19398291_5;19398302_5;19398315_5;19398317_5;19398353_5;19398376_5;19398408_5;19398410_5;19398416_5;19398417_5;19398428_5;19398454_5;19398458_5;19398471_4	19398048_G_T_5;19398056_C_G_5;19398071_A_C_5;19398074_A_T_5;19398085_T_G_5;19398087_G_C_5;19398126_G_*_5;19398126_G_T_5;19398135_C_*_5;19398135_C_T_5;19398136_A_G_5;19398175_C_T_5;19398184_C_T_5;19398197_A_C_5;19398206_G_T_5;19398221_C_G_5;19398226_A_G_5;19398227_C_T_5;19398233_C_G_5;19398261_C_T_5;19398278_T_C_5;19398287_T_C_5;19398291_T_C_5;19398302_C_A_5;19398315_C_T_5;19398317_A_G_5;19398353_…	CD1-brain-M-2M-DNA-4;CD1-brain-M-3M-DNA-1;CD1-brain-M-4M-DNA-2;CD1-brain-M-4M-DNA-3;CD1-brain-M-5M-DNA-5
chr11:71991262-71991752	chr11:71945269-72028631	Enhancer_NonUniform	185	491	2455	global	0.00125	8.92e-256	1.23e-253	5	71991262_5;71991290_5;71991310_5;71991311_5;71991315_5;71991326_5;71991338_5;71991339_5;71991353_5;71991360_5;71991362_5;71991384_5;71991420_5;71991434_5;71991476_5;71991478_5;71991479_5;71991489_5;71991499_5;71991507_5;71991522_5;71991569_5;71991572_5;71991593_5;71991620_5;71991632_5;71991636_5;71991664_5;71991669_5;71991701_5;71991703_5;71991719_5;71991724_5;71991725_5;71991732_5;71991750_5;719…	71991262_T_C_5;71991290_G_A_5;71991310_G_A_5;71991311_C_T_5;71991315_C_T_5;71991326_C_T_5;71991338_G_A_5;71991339_C_T_5;71991353_G_A_5;71991360_C_T_5;71991362_G_A_5;71991384_G_A_5;71991420_G_A_5;71991434_T_C_5;71991476_A_G_5;71991478_A_C_5;71991479_G_A_5;71991489_T_C_5;71991499_T_A_5;71991507_T_G_5;71991522_T_A_5;71991569_G_A_5;71991572_C_T_5;71991593_G_C_5;71991620_G_T_5;71991632_C_T_5;71991636_…	CD1-brain-M-2M-DNA-4;CD1-brain-M-3M-DNA-1;CD1-brain-M-4M-DNA-2;CD1-brain-M-4M-DNA-3;CD1-brain-M-5M-DNA-5
chr12:114414515-114415089	chr12:114412892-114415722	Enhancer_NonUniform	192	575	2875	global	0.00125	4.15e-255	5.72e-253	5	114414515_5;114414516_5;114414536_5;114414561_5;114414573_5;114414611_5;114414657_5;114414703_5;114414714_5;114414734_5;114414772_5;114414777_5;114414781_5;114414783_5;114414792_5;114414804_5;114414837_5;114414847_5;114414853_5;114414860_5;114414872_5;114414876_5;114414879_5;114414882_5;114414891_5;114414896_5;114414919_5;114414942_5;114414945_4;114414970_3;114415014_4;114415019_4;114415024_4;114…	114414515_A_T_5;114414516_G_T_5;114414536_T_G_5;114414561_G_A_5;114414573_C_T_5;114414611_G_A_5;114414657_C_T_5;114414703_C_A_5;114414714_C_A_5;114414734_A_G_5;114414772_C_T_5;114414777_T_G_5;114414781_T_G_5;114414783_T_G_5;114414792_C_T_5;114414804_T_A_5;114414837_T_G_5;114414847_T_C_5;114414853_C_A_5;114414860_A_T_5;114414872_G_A_5;114414876_A_C_5;114414879_T_C_5;114414882_C_T_5;114414891_C_T_5…	CD1-brain-M-2M-DNA-4;CD1-brain-M-3M-DNA-1;CD1-brain-M-4M-DNA-2;CD1-brain-M-4M-DNA-3;CD1-brain-M-5M-DNA-5
chr8:99686270-99686917	chr8:99679735-99692766	Enhancer_NonUniform	197	648	3240	global	0.00125	1.45e-253	2.01e-251	5	99686270_5;99686295_5;99686313_5;99686354_5;99686366_5;99686377_5;99686380_5;99686387_5;99686388_5;99686408_4;99686451_4;99686475_5;99686476_5;99686506_5;99686539_5;99686565_5;99686567_5;99686586_5;99686596_5;99686615_5;99686623_5;99686629_5;99686641_5;99686675_5;99686690_5;99686693_5;99686702_5;99686711_5;99686747_4;99686768_5;99686778_5;99686783_5;99686785_5;99686788_5;99686805_5;99686829_5;996…	99686270_T_C_5;99686295_A_T_5;99686313_A_G_5;99686354_A_T_5;99686366_G_A_5;99686377_A_G_5;99686380_G_A_5;99686387_G_A_5;99686388_A_T_5;99686408_A_G_4;99686451_G_A_4;99686475_G_T_5;99686476_A_T_5;99686506_A_G_5;99686539_A_T_5;99686565_G_A_5;99686567_A_T_5;99686586_T_G_5;99686596_G_A_5;99686615_G_A_5;99686623_C_T_5;99686629_A_G_5;99686641_A_G_5;99686675_A_T_5;99686690_A_G_5;99686693_T_C_5;99686702_…	CD1-brain-M-2M-DNA-4;CD1-brain-M-3M-DNA-1;CD1-brain-M-4M-DNA-2;CD1-brain-M-4M-DNA-3;CD1-brain-M-5M-DNA-5
chr1:171540443-171540781	chr1:171540165-171554349	Enhancer_NonUniform	168	339	1695	global	0.00125	4.44e-253	6.12e-251	5	171540443_5;171540452_5;171540467_5;171540473_5;171540478_5;171540497_5;171540508_5;171540514_5;171540526_5;171540533_4;171540540_9;171540563_5;171540583_5;171540601_5;171540604_5;171540614_5;171540616_5;171540626_5;171540627_5;171540635_5;171540648_5;171540650_5;171540676_5;171540688_5;171540690_5;171540694_5;171540705_5;171540710_5;171540712_5;171540741_5;171540750_5;171540766_5;171540781_5	171540443_C_T_5;171540452_C_G_5;171540467_C_A_5;171540473_C_G_5;171540478_A_C_5;171540497_T_C_5;171540508_C_A_5;171540514_T_C_5;171540526_G_C_5;171540533_A_G_4;171540540_C_*_4;171540540_C_T_5;171540563_A_G_5;171540583_C_A_5;171540601_T_C_5;171540604_A_G_5;171540614_G_T_5;171540616_C_T_5;171540626_C_T_5;171540627_C_A_5;171540635_G_A_5;171540648_A_T_5;171540650_G_C_5;171540676_T_C_5;171540688_G_A_5…	CD1-brain-M-2M-DNA-4;CD1-brain-M-3M-DNA-1;CD1-brain-M-4M-DNA-2;CD1-brain-M-4M-DNA-3;CD1-brain-M-5M-DNA-5
chr6:133688440-133688743	chr6:133683034-133692204	Enhancer_NonUniform	162	304	1520	global	0.00125	1.94e-249	2.68e-247	5	133688440_5;133688459_5;133688467_5;133688469_4;133688471_4;133688480_5;133688498_5;133688536_5;133688546_5;133688548_5;133688557_5;133688568_5;133688581_5;133688587_5;133688589_5;133688592_5;133688596_5;133688598_5;133688599_5;133688601_5;133688602_5;133688617_4;133688636_5;133688637_5;133688642_5;133688663_5;133688668_5;133688669_5;133688692_5;133688695_5;133688696_5;133688703_5;133688743_5	133688440_G_T_5;133688459_T_G_5;133688467_A_T_5;133688469_A_T_4;133688471_C_T_4;133688480_A_G_5;133688498_A_T_5;133688536_G_T_5;133688546_T_C_5;133688548_T_C_5;133688557_G_C_5;133688568_A_C_5;133688581_C_G_5;133688587_T_A_5;133688589_T_C_5;133688592_G_A_5;133688596_T_C_5;133688598_T_C_5;133688599_A_C_5;133688601_G_T_5;133688602_A_G_5;133688617_G_A_4;133688636_G_T_5;133688637_A_G_5;133688642_A_C_1…	CD1-brain-M-2M-DNA-4;CD1-brain-M-3M-DNA-1;CD1-brain-M-4M-DNA-2;CD1-brain-M-4M-DNA-3;CD1-brain-M-5M-DNA-5
chr6:129901023-129901427	chr6:129900778-129901745	Enhancer_NonUniform	173	405	2025	global	0.00125	5.37e-249	7.41e-247	5	129901023_5;129901038_5;129901040_5;129901062_5;129901078_5;129901084_5;129901109_5;129901110_5;129901114_5;129901141_5;129901143_5;129901154_5;129901161_5;129901164_5;129901191_5;129901204_5;129901216_5;129901230_5;129901235_5;129901253_5;129901254_5;129901275_5;129901277_5;129901294_5;129901303_5;129901343_5;129901352_5;129901360_4;129901365_4;129901381_5;129901394_5;129901405_5;129901407_5;129…	129901023_A_T_5;129901038_T_C_5;129901040_G_T_5;129901062_A_G_5;129901078_T_G_5;129901084_A_T_5;129901109_C_A_5;129901110_T_C_5;129901114_A_T_5;129901141_A_T_5;129901143_G_T_5;129901154_A_C_5;129901161_A_C_5;129901164_C_T_5;129901191_G_C_5;129901204_G_A_5;129901216_G_A_5;129901230_A_G_5;129901235_C_T_5;129901253_A_G_5;129901254_C_A_5;129901275_G_A_5;129901277_C_A_5;129901294_A_T_5;129901303_C_T_5…	CD1-brain-M-2M-DNA-4;CD1-brain-M-3M-DNA-1;CD1-brain-M-4M-DNA-2;CD1-brain-M-4M-DNA-3;CD1-brain-M-5M-DNA-5
chr3:97416722-97417056	chr3:97416236-97426197	Enhancer_NonUniform	165	335	1675	global	0.00125	3.88e-248	5.36e-246	5	97416722_5;97416723_5;97416726_5;97416745_5;97416772_5;97416819_5;97416859_5;97416875_3;97416881_5;97416884_4;97416890_4;97416892_4;97416895_4;97416896_4;97416906_4;97416910_4;97416917_5;97416925_5;97416954_5;97416967_5;97416968_5;97416973_5;97416991_4;97416993_5;97417003_4;97417006_4;97417016_4;97417017_5;97417019_5;97417021_5;97417022_5;97417023_4;97417027_4;97417036_5;97417055_5;97417056_5	97416722_C_T_5;97416723_A_G_5;97416726_G_A_5;97416745_C_T_5;97416772_T_C_5;97416819_G_A_5;97416859_A_G_5;97416875_G_A_3;97416881_C_T_5;97416884_C_A_4;97416890_C_G_4;97416892_C_T_4;97416895_G_A_4;97416896_C_T_4;97416906_A_T_4;97416910_A_G_4;97416917_T_G_5;97416925_C_A_5;97416954_A_T_5;97416967_T_C_5;97416968_C_A_5;97416973_G_A_5;97416991_T_A_4;97416993_C_A_5;97417003_C_G_4;97417006_T_A_4;97417016_…	CD1-brain-M-2M-DNA-4;CD1-brain-M-3M-DNA-1;CD1-brain-M-4M-DNA-2;CD1-brain-M-4M-DNA-3;CD1-brain-M-5M-DNA-5
chr1:171543326-171543643	chr1:171540165-171554349	Enhancer_NonUniform	162	318	1590	global	0.00125	3.93e-246	5.42e-244	5	171543326_5;171543333_5;171543353_5;171543358_5;171543365_5;171543366_5;171543371_5;171543373_5;171543376_5;171543378_5;171543380_5;171543394_5;171543410_4;171543412_5;171543417_5;171543430_5;171543455_5;171543456_5;171543460_5;171543467_5;171543480_5;171543506_5;171543515_4;171543518_3;171543530_4;171543562_5;171543574_3;171543575_5;171543578_5;171543586_4;171543587_5;171543593_5;171543594_3;171…	171543326_C_T_5;171543333_C_T_5;171543353_A_C_5;171543358_A_C_5;171543365_T_G_5;171543366_A_G_5;171543371_T_G_5;171543373_G_A_5;171543376_A_T_5;171543378_G_A_5;171543380_A_T_5;171543394_A_G_5;171543410_G_C_4;171543412_T_G_5;171543417_A_T_5;171543430_G_T_5;171543455_C_G_5;171543456_A_G_5;171543460_G_T_5;171543467_C_G_5;171543480_C_G_5;171543506_C_G_5;171543515_G_A_4;171543518_C_T_3;171543530_G_A_4…	CD1-brain-M-2M-DNA-4;CD1-brain-M-3M-DNA-1;CD1-brain-M-4M-DNA-2;CD1-brain-M-4M-DNA-3;CD1-brain-M-5M-DNA-5
chr8:21009292-21009612	chr8:21007793-21019990	Enhancer_NonUniform	162	321	1605	global	0.00125	1.92e-245	2.64e-243	5	21009292_5;21009320_5;21009328_5;21009339_5;21009349_5;21009354_5;21009355_5;21009367_5;21009379_5;21009425_10;21009443_4;21009453_5;21009471_5;21009481_5;21009482_5;21009491_4;21009494_5;21009500_5;21009507_5;21009510_5;21009513_5;21009515_5;21009517_5;21009523_5;21009545_4;21009546_5;21009564_5;21009596_5;21009598_5;21009599_5;21009602_5;21009612_5	21009292_A_T_5;21009320_C_T_5;21009328_T_A_5;21009339_T_G_5;21009349_T_G_5;21009354_A_T_5;21009355_C_A_5;21009367_T_A_5;21009379_A_G_5;21009425_G_*_5;21009425_G_A_5;21009443_G_A_4;21009453_G_C_5;21009471_T_A_5;21009481_A_G_5;21009482_T_C_5;21009491_C_T_4;21009494_A_G_5;21009500_G_A_5;21009507_G_A_5;21009510_G_A_5;21009513_A_G_5;21009515_T_A_5;21009517_T_A_5;21009523_C_T_5;21009545_A_G_4;21009546_…	CD1-brain-M-2M-DNA-4;CD1-brain-M-3M-DNA-1;CD1-brain-M-4M-DNA-2;CD1-brain-M-4M-DNA-3;CD1-brain-M-5M-DNA-5
chr7:47724252-47724717	chr7:47723431-47730139	Enhancer_NonUniform	176	466	2330	global	0.00125	1.29e-243	1.77e-241	5	47724252_4;47724255_4;47724279_5;47724296_5;47724318_5;47724343_5;47724367_5;47724374_5;47724383_5;47724385_5;47724390_5;47724397_5;47724408_4;47724427_4;47724472_5;47724479_5;47724480_5;47724494_5;47724523_5;47724524_5;47724530_5;47724531_5;47724539_5;47724552_5;47724598_5;47724601_5;47724606_5;47724631_5;47724636_5;47724653_5;47724675_5;47724689_5;47724696_5;47724706_5;47724707_5;47724717_5	47724252_A_G_4;47724255_C_T_4;47724279_C_T_5;47724296_C_G_5;47724318_A_T_5;47724343_A_C_5;47724367_T_C_5;47724374_T_C_5;47724383_T_G_5;47724385_T_C_5;47724390_G_T_5;47724397_C_G_5;47724408_G_A_4;47724427_T_G_4;47724472_A_G_5;47724479_G_C_5;47724480_T_A_5;47724494_C_T_5;47724523_T_A_5;47724524_T_G_5;47724530_C_T_5;47724531_T_C_5;47724539_A_G_5;47724552_T_C_5;47724598_C_T_5;47724601_G_A_5;47724606_…	CD1-brain-M-2M-DNA-4;CD1-brain-M-3M-DNA-1;CD1-brain-M-4M-DNA-2;CD1-brain-M-4M-DNA-3;CD1-brain-M-5M-DNA-5
chr7:104065509-104066246	chr7:104064708-104067008	Enhancer_NonUniform	197	738	3690	global	0.00125	2.37e-242	3.27e-240	5	104065509_4;104065512_4;104065537_3;104065545_3;104065559_3;104065560_3;104065575_3;104065613_3;104065628_3;104065631_3;104065634_3;104065647_3;104065660_3;104065668_4;104065673_4;104065674_4;104065704_5;104065719_5;104065734_4;104065751_3;104065757_4;104065779_3;104065824_3;104065860_3;104065878_3;104065888_3;104065892_3;104065928_3;104065930_3;104065935_3;104065941_3;104065953_3;104065960_3;104…	104065509_T_A_4;104065512_T_C_4;104065537_T_C_3;104065545_C_T_3;104065559_T_G_3;104065560_G_A_3;104065575_G_A_3;104065613_G_T_3;104065628_G_A_3;104065631_C_T_3;104065634_A_T_3;104065647_T_G_3;104065660_G_A_3;104065668_C_G_4;104065673_C_A_4;104065674_A_C_4;104065704_A_C_5;104065719_A_G_5;104065734_A_G_4;104065751_G_A_3;104065757_G_A_4;104065779_A_G_3;104065824_A_T_3;104065860_A_G_3;104065878_C_T_3…	CD1-brain-M-2M-DNA-4;CD1-brain-M-3M-DNA-1;CD1-brain-M-4M-DNA-2;CD1-brain-M-4M-DNA-3;CD1-brain-M-5M-DNA-5
chr7:48286473-48286866	chr7:48283708-48289667	Enhancer_NonUniform	167	394	1970	global	0.00125	7.53e-240	1.04e-237	5	48286473_5;48286495_4;48286496_4;48286502_4;48286511_4;48286524_5;48286525_5;48286527_5;48286543_5;48286549_5;48286578_4;48286579_4;48286584_4;48286588_4;48286589_4;48286597_4;48286598_4;48286605_5;48286606_5;48286615_5;48286633_5;48286637_5;48286662_5;48286683_5;48286691_5;48286731_2;48286734_2;48286740_3;48286754_4;48286762_4;48286764_4;48286767_4;48286787_5;48286803_5;48286814_5;48286836_5;482…	48286473_G_C_5;48286495_C_T_4;48286496_A_T_4;48286502_A_G_4;48286511_C_A_4;48286524_T_G_5;48286525_C_A_5;48286527_A_T_5;48286543_T_G_5;48286549_G_A_5;48286578_C_T_4;48286579_T_G_4;48286584_C_A_4;48286588_G_A_4;48286589_A_G_4;48286597_A_T_4;48286598_T_A_4;48286605_G_C_5;48286606_A_T_5;48286615_A_C_5;48286633_G_A_5;48286637_A_T_5;48286662_C_A_5;48286683_G_T_5;48286691_G_C_5;48286731_C_A_2;48286734_…	CD1-brain-M-2M-DNA-4;CD1-brain-M-3M-DNA-1;CD1-brain-M-4M-DNA-2;CD1-brain-M-4M-DNA-3;CD1-brain-M-5M-DNA-5
chr8:99609238-99609850	chr8:99605578-99618330	Enhancer_NonUniform	186	613	3065	global	0.00125	2.32e-239	3.2e-237	5	99609238_5;99609266_4;99609292_5;99609314_5;99609332_5;99609350_5;99609372_5;99609389_4;99609398_4;99609424_4;99609428_4;99609448_5;99609463_5;99609489_5;99609513_5;99609523_5;99609551_5;99609568_5;99609571_5;99609572_5;99609591_4;99609597_4;99609599_4;99609600_4;99609634_4;99609650_4;99609661_4;99609667_4;99609676_3;99609686_3;99609687_3;99609727_5;99609731_5;99609741_5;99609748_5;99609752_5;996…	99609238_C_G_5;99609266_T_A_4;99609292_A_G_5;99609314_A_G_5;99609332_A_T_5;99609350_G_T_5;99609372_G_T_5;99609389_T_C_4;99609398_A_C_4;99609424_A_T_4;99609428_G_T_4;99609448_T_C_5;99609463_C_T_5;99609489_C_T_5;99609513_A_G_5;99609523_C_T_5;99609551_G_A_5;99609568_C_T_5;99609571_C_T_5;99609572_A_G_5;99609591_G_A_4;99609597_G_A_4;99609599_C_A_4;99609600_A_G_4;99609634_A_C_4;99609650_A_G_4;99609661_…	CD1-brain-M-2M-DNA-4;CD1-brain-M-3M-DNA-1;CD1-brain-M-4M-DNA-2;CD1-brain-M-4M-DNA-3;CD1-brain-M-5M-DNA-5
chr14:84375673-84376340	chr14:84374681-84377526	Enhancer_NonUniform	190	668	3340	global	0.00125	4.42e-239	6.1e-237	5	84375673_3;84375687_3;84375698_3;84375745_5;84375775_5;84375784_5;84375790_5;84375826_5;84375832_3;84375833_3;84375837_5;84375839_5;84375847_5;84375880_5;84375904_5;84375911_5;84375953_5;84375959_5;84375960_5;84375966_5;84376007_5;84376054_5;84376100_5;84376102_5;84376108_5;84376126_5;84376155_5;84376180_5;84376185_5;84376217_5;84376221_5;84376233_5;84376250_5;84376266_5;84376288_5;84376294_5;843…	84375673_A_C_3;84375687_T_C_3;84375698_A_C_3;84375745_A_T_5;84375775_T_C_5;84375784_A_G_5;84375790_A_G_5;84375826_G_C_5;84375832_G_T_3;84375833_A_T_3;84375837_G_A_5;84375839_A_G_5;84375847_C_A_5;84375880_G_C_5;84375904_C_T_5;84375911_A_G_5;84375953_C_A_5;84375959_C_G_5;84375960_A_G_5;84375966_C_T_5;84376007_C_G_5;84376054_A_T_5;84376100_T_G_5;84376102_T_C_5;84376108_C_T_5;84376126_A_T_5;84376155_…	CD1-brain-M-2M-DNA-4;CD1-brain-M-3M-DNA-1;CD1-brain-M-4M-DNA-2;CD1-brain-M-4M-DNA-3;CD1-brain-M-5M-DNA-5
chr17:23329171-23329525	chr17:23327426-23331810	Enhancer_NonUniform	162	355	1775	global	0.00125	4.32e-238	5.95e-236	5	23329171_5;23329175_5;23329193_5;23329198_5;23329201_5;23329203_5;23329222_5;23329226_4;23329230_5;23329257_5;23329272_5;23329306_5;23329310_5;23329318_5;23329327_5;23329328_5;23329336_5;23329338_5;23329341_5;23329348_5;23329354_3;23329374_5;23329377_5;23329379_5;23329407_5;23329442_5;23329473_5;23329488_5;23329491_5;23329492_5;23329500_5;23329517_5;23329525_5	23329171_A_T_5;23329175_T_G_5;23329193_A_C_5;23329198_A_T_5;23329201_C_T_5;23329203_A_C_5;23329222_C_T_5;23329226_A_T_4;23329230_G_A_5;23329257_T_C_5;23329272_T_A_5;23329306_G_A_5;23329310_G_T_5;23329318_G_A_5;23329327_G_A_5;23329328_G_A_5;23329336_A_C_5;23329338_C_T_5;23329341_T_C_5;23329348_G_C_5;23329354_C_T_3;23329374_T_G_5;23329377_C_A_5;23329379_T_C_5;23329407_A_G_5;23329442_A_C_5;23329473_…	CD1-brain-M-2M-DNA-4;CD1-brain-M-3M-DNA-1;CD1-brain-M-4M-DNA-2;CD1-brain-M-4M-DNA-3;CD1-brain-M-5M-DNA-5
chr12:114805639-114806102	chr12:114803368-114822531	Enhancer_NonUniform	172	464	2320	global	0.00125	1.07e-236	1.47e-234	5	114805639_4;114805672_5;114805680_5;114805684_4;114805703_4;114805710_4;114805711_5;114805728_4;114805731_5;114805733_4;114805757_5;114805769_5;114805785_5;114805787_4;114805800_5;114805807_4;114805830_4;114805843_5;114805846_4;114805859_5;114805869_5;114805872_5;114805894_5;114805932_5;114805947_5;114805958_5;114805982_4;114806005_5;114806013_5;114806014_4;114806019_5;114806020_5;114806025_4;114…	114805639_C_T_4;114805672_T_G_5;114805680_T_A_5;114805684_C_T_4;114805703_C_T_4;114805710_C_T_4;114805711_G_A_5;114805728_T_G_4;114805731_G_C_5;114805733_C_T_4;114805757_A_C_5;114805769_A_G_5;114805785_T_C_5;114805787_G_A_4;114805800_G_A_5;114805807_A_G_4;114805830_A_T_4;114805843_A_T_5;114805846_G_A_4;114805859_A_T_5;114805869_A_G_5;114805872_T_A_5;114805894_G_C_5;114805932_T_G_5;114805947_C_G_5…	CD1-brain-M-2M-DNA-4;CD1-brain-M-3M-DNA-1;CD1-brain-M-4M-DNA-2;CD1-brain-M-4M-DNA-3;CD1-brain-M-5M-DNA-5
chr12:113649191-113649591	chr12:113646801-113650500	Enhancer_NonUniform	166	401	2005	global	0.00125	1.13e-236	1.56e-234	5	113649191_4;113649198_5;113649199_4;113649246_5;113649247_5;113649257_4;113649259_3;113649261_4;113649264_5;113649268_5;113649270_5;113649278_5;113649295_4;113649307_5;113649312_5;113649335_5;113649341_5;113649342_5;113649357_4;113649368_4;113649410_5;113649411_5;113649415_5;113649418_5;113649424_5;113649442_5;113649466_5;113649475_5;113649482_5;113649484_5;113649492_5;113649530_5;113649533_5;113…	113649191_T_G_4;113649198_C_T_5;113649199_G_A_4;113649246_G_A_5;113649247_A_C_5;113649257_T_C_4;113649259_C_T_3;113649261_A_T_4;113649264_A_G_5;113649268_G_T_5;113649270_C_G_5;113649278_C_A_5;113649295_G_T_4;113649307_T_G_5;113649312_G_A_5;113649335_T_C_5;113649341_G_A_5;113649342_G_A_5;113649357_G_C_4;113649368_T_C_4;113649410_C_A_5;113649411_T_C_5;113649415_C_T_5;113649418_C_A_5;113649424_A_T_5…	CD1-brain-M-2M-DNA-4;CD1-brain-M-3M-DNA-1;CD1-brain-M-4M-DNA-2;CD1-brain-M-4M-DNA-3;CD1-brain-M-5M-DNA-5
chr12:114406951-114407343	chr12:114405870-114407360	Enhancer_NonUniform	165	393	1965	global	0.00125	2.67e-236	3.68e-234	5	114406951_5;114406954_5;114406980_5;114407022_5;114407023_5;114407032_5;114407039_5;114407050_5;114407069_5;114407075_5;114407087_5;114407089_5;114407091_5;114407098_5;114407103_5;114407118_5;114407121_5;114407160_5;114407170_5;114407216_5;114407238_5;114407243_5;114407245_5;114407250_5;114407254_5;114407274_5;114407275_5;114407282_5;114407286_5;114407294_5;114407299_5;114407332_5;114407343_5	114406951_T_G_5;114406954_A_G_5;114406980_C_G_5;114407022_G_T_5;114407023_C_T_5;114407032_C_G_5;114407039_C_A_5;114407050_G_A_5;114407069_G_A_5;114407075_C_A_5;114407087_G_A_5;114407089_C_T_5;114407091_C_T_5;114407098_G_A_5;114407103_A_C_5;114407118_G_T_5;114407121_G_T_5;114407160_G_A_5;114407170_C_G_5;114407216_G_T_5;114407238_C_T_5;114407243_A_G_5;114407245_C_T_5;114407250_G_C_5;114407254_G_A_5…	CD1-brain-M-2M-DNA-4;CD1-brain-M-3M-DNA-1;CD1-brain-M-4M-DNA-2;CD1-brain-M-4M-DNA-3;CD1-brain-M-5M-DNA-5
chr2:181890305-181890643	chr2:181887692-181899550	Enhancer_NonUniform	159	339	1695	global	0.00125	1.11e-235	1.53e-233	5	181890305_5;181890306_5;181890319_5;181890336_5;181890344_5;181890352_5;181890362_5;181890369_5;181890370_5;181890377_5;181890379_5;181890422_5;181890440_5;181890447_4;181890453_4;181890457_4;181890461_4;181890466_3;181890500_5;181890503_5;181890504_5;181890514_5;181890516_5;181890560_5;181890572_5;181890596_5;181890606_5;181890608_5;181890613_5;181890626_5;181890630_5;181890632_5;181890643_5	181890305_C_A_5;181890306_A_G_5;181890319_T_G_5;181890336_G_T_5;181890344_C_T_5;181890352_A_G_5;181890362_A_G_5;181890369_C_T_5;181890370_G_T_5;181890377_T_C_5;181890379_T_C_5;181890422_C_G_5;181890440_T_C_5;181890447_T_G_4;181890453_T_C_4;181890457_T_C_4;181890461_A_G_4;181890466_T_G_3;181890500_A_G_5;181890503_C_T_5;181890504_G_A_5;181890514_T_C_5;181890516_G_T_5;181890560_G_A_5;181890572_A_C_5…	CD1-brain-M-2M-DNA-4;CD1-brain-M-3M-DNA-1;CD1-brain-M-4M-DNA-2;CD1-brain-M-4M-DNA-3;CD1-brain-M-5M-DNA-5
chr12:114597784-114598413	chr12:114596554-114604309	Enhancer_NonUniform	185	630	3150	global	0.00125	1.99e-235	2.75e-233	5	114597784_5;114597797_5;114597816_5;114597823_5;114597831_5;114597859_5;114597877_5;114597889_5;114597911_5;114597930_5;114597970_5;114597971_5;114597973_5;114598004_5;114598009_5;114598058_5;114598074_5;114598093_5;114598109_5;114598111_5;114598141_5;114598146_5;114598147_5;114598161_5;114598184_5;114598185_5;114598219_5;114598234_5;114598244_5;114598292_5;114598297_5;114598323_5;114598340_5;114…	114597784_C_T_5;114597797_T_C_5;114597816_C_T_5;114597823_G_A_5;114597831_A_G_5;114597859_G_C_5;114597877_T_C_5;114597889_G_T_5;114597911_T_C_5;114597930_G_A_5;114597970_A_C_5;114597971_G_A_5;114597973_G_A_5;114598004_C_T_5;114598009_C_T_5;114598058_G_T_5;114598074_T_G_5;114598093_G_T_5;114598109_G_T_5;114598111_C_G_5;114598141_A_C_5;114598146_G_C_5;114598147_G_T_5;114598161_T_G_5;114598184_T_C_5…	CD1-brain-M-2M-DNA-4;CD1-brain-M-3M-DNA-1;CD1-brain-M-4M-DNA-2;CD1-brain-M-4M-DNA-3;CD1-brain-M-5M-DNA-5
chr8:99687373-99687824	chr8:99679735-99692766	Enhancer_NonUniform	170	452	2260	global	0.00125	4.59e-235	6.32e-233	5	99687373_5;99687375_5;99687379_5;99687392_5;99687413_5;99687414_5;99687419_5;99687422_5;99687461_5;99687483_5;99687495_5;99687522_5;99687535_5;99687555_5;99687556_5;99687566_5;99687594_5;99687618_5;99687625_5;99687626_5;99687653_5;99687683_5;99687693_5;99687697_5;99687708_5;99687724_5;99687765_5;99687783_5;99687795_5;99687810_5;99687815_5;99687819_5;99687823_5;99687824_5	99687373_T_C_5;99687375_T_C_5;99687379_G_A_5;99687392_G_A_5;99687413_C_A_5;99687414_A_G_5;99687419_A_T_5;99687422_G_C_5;99687461_T_G_5;99687483_C_T_5;99687495_G_C_5;99687522_G_A_5;99687535_G_A_5;99687555_A_G_5;99687556_T_G_5;99687566_A_G_5;99687594_C_A_5;99687618_G_C_5;99687625_A_C_5;99687626_G_A_5;99687653_C_T_5;99687683_C_T_5;99687693_G_A_5;99687697_T_A_5;99687708_A_T_5;99687724_T_C_5;99687765_…	CD1-brain-M-2M-DNA-4;CD1-brain-M-3M-DNA-1;CD1-brain-M-4M-DNA-2;CD1-brain-M-4M-DNA-3;CD1-brain-M-5M-DNA-5
chr13:61584771-61585163	chr13:61581933-61586358	Enhancer_NonUniform	164	393	1965	global	0.00125	1.96e-234	2.7e-232	5	61584771_5;61584778_4;61584788_5;61584814_5;61584816_5;61584836_5;61584840_5;61584844_5;61584853_5;61584874_5;61584903_5;61584931_5;61584952_5;61584955_4;61584959_4;61584974_5;61584979_5;61584980_5;61585000_5;61585003_5;61585008_4;61585009_4;61585018_4;61585030_5;61585037_5;61585065_5;61585099_5;61585115_5;61585128_5;61585132_5;61585133_5;61585142_5;61585150_5;61585163_5	61584771_G_A_5;61584778_C_A_4;61584788_C_T_5;61584814_C_T_5;61584816_G_A_5;61584836_T_C_5;61584840_T_G_5;61584844_C_T_5;61584853_C_T_5;61584874_G_A_5;61584903_C_T_5;61584931_G_T_5;61584952_T_C_5;61584955_A_G_4;61584959_A_T_4;61584974_T_C_5;61584979_G_T_5;61584980_T_C_5;61585000_T_A_5;61585003_C_A_1;61585003_C_T_4;61585008_C_T_4;61585009_A_G_4;61585018_A_G_4;61585030_G_T_5;61585037_G_A_5;61585065_…	CD1-brain-M-2M-DNA-4;CD1-brain-M-3M-DNA-1;CD1-brain-M-4M-DNA-2;CD1-brain-M-4M-DNA-3;CD1-brain-M-5M-DNA-5
chr12:115614564-115615210	chr12:115610658-115627039	Enhancer_NonUniform	185	647	3235	global	0.00125	2.86e-233	3.95e-231	5	115614564_3;115614581_1;115614597_5;115614617_5;115614636_5;115614663_9;115614681_5;115614700_5;115614745_5;115614767_5;115614777_5;115614817_4;115614840_5;115614844_4;115614861_5;115614880_5;115614902_5;115614948_5;115614949_5;115614959_5;115614961_5;115614966_5;115615001_5;115615002_5;115615024_5;115615027_5;115615048_4;115615072_5;115615109_6;115615128_4;115615132_5;115615139_5;115615149_5;115…	115614564_C_T_3;115614581_C_A_1;115614597_C_T_5;115614617_C_T_5;115614636_C_T_5;115614663_A_*_4;115614663_A_G_5;115614681_G_A_5;115614700_T_A_5;115614745_G_A_5;115614767_G_T_5;115614777_T_G_5;115614817_C_T_4;115614840_T_G_5;115614844_T_G_4;115614861_G_A_5;115614880_G_A_5;115614902_T_C_5;115614948_G_A_5;115614949_T_G_5;115614959_A_G_5;115614961_T_C_5;115614966_A_T_5;115615001_C_T_5;115615002_A_G_5…	CD1-brain-M-2M-DNA-4;CD1-brain-M-3M-DNA-1;CD1-brain-M-4M-DNA-2;CD1-brain-M-4M-DNA-3;CD1-brain-M-5M-DNA-5
chr6:12948791-12949400	chr6:12931299-12950837	Enhancer_NonUniform	182	610	3050	global	0.00125	6.52e-233	8.99e-231	5	12948791_5;12948798_5;12948847_5;12948848_5;12948878_5;12948881_5;12948888_5;12948891_5;12948927_5;12948941_5;12948966_5;12948998_5;12949003_5;12949014_5;12949020_5;12949033_5;12949049_5;12949079_5;12949091_5;12949137_4;12949138_4;12949142_4;12949158_5;12949166_5;12949199_5;12949228_5;12949236_5;12949256_5;12949258_5;12949260_5;12949294_5;12949304_5;12949309_5;12949333_5;12949346_5;12949380_5;129…	12948791_C_A_5;12948798_C_T_5;12948847_T_C_5;12948848_G_C_5;12948878_T_C_5;12948881_A_G_5;12948888_A_T_5;12948891_A_T_5;12948927_G_A_5;12948941_G_A_5;12948966_G_T_5;12948998_C_T_5;12949003_T_C_5;12949014_C_T_5;12949020_C_T_5;12949033_A_C_5;12949049_G_A_5;12949079_C_T_5;12949091_T_G_5;12949137_C_A_4;12949138_T_A_4;12949142_T_C_4;12949158_C_T_5;12949166_G_T_5;12949199_C_T_5;12949228_T_A_5;12949236_…	CD1-brain-M-2M-DNA-4;CD1-brain-M-3M-DNA-1;CD1-brain-M-4M-DNA-2;CD1-brain-M-4M-DNA-3;CD1-brain-M-5M-DNA-5
chr7:48315253-48315625	chr7:48314101-48315648	Enhancer_NonUniform	160	373	1865	global	0.00125	9.79e-231	1.35e-228	5	48315253_5;48315258_5;48315265_5;48315297_5;48315299_5;48315305_5;48315321_5;48315322_5;48315352_5;48315370_5;48315374_5;48315381_5;48315383_5;48315408_5;48315425_5;48315426_5;48315454_5;48315495_5;48315509_5;48315513_5;48315514_5;48315529_5;48315531_5;48315537_5;48315543_5;48315545_5;48315571_5;48315578_5;48315587_5;48315611_5;48315624_5;48315625_5	48315253_C_T_5;48315258_G_T_5;48315265_C_A_5;48315297_G_C_5;48315299_C_T_5;48315305_C_T_5;48315321_C_T_5;48315322_G_A_5;48315352_C_A_5;48315370_G_T_5;48315374_G_A_5;48315381_A_T_5;48315383_C_T_5;48315408_A_G_5;48315425_G_A_5;48315426_C_T_5;48315454_T_C_5;48315495_A_G_5;48315509_C_T_5;48315513_T_A_5;48315514_T_G_5;48315529_G_T_5;48315531_G_T_5;48315537_T_A_5;48315543_G_C_5;48315545_A_G_5;48315571_…	CD1-brain-M-2M-DNA-4;CD1-brain-M-3M-DNA-1;CD1-brain-M-4M-DNA-2;CD1-brain-M-4M-DNA-3;CD1-brain-M-5M-DNA-5
chr1:171506870-171507355	chr1:171504750-171518123	Enhancer_NonUniform	170	486	2430	global	0.00125	1.34e-229	1.85e-227	5	171506870_5;171506874_5;171506876_5;171506914_5;171506960_5;171506967_5;171507001_5;171507030_5;171507055_5;171507065_5;171507077_5;171507087_5;171507091_5;171507100_4;171507106_5;171507124_3;171507129_3;171507131_3;171507133_3;171507138_4;171507142_4;171507150_4;171507155_4;171507157_4;171507160_4;171507190_5;171507205_5;171507208_5;171507212_5;171507244_5;171507247_5;171507282_5;171507283_5;171…	171506870_C_T_5;171506874_T_C_5;171506876_G_C_5;171506914_C_T_5;171506960_C_A_5;171506967_G_A_5;171507001_C_A_5;171507030_C_T_5;171507055_G_A_5;171507065_C_T_5;171507077_C_T_5;171507087_G_A_5;171507091_G_A_5;171507100_G_A_4;171507106_T_C_5;171507124_C_T_3;171507129_C_A_3;171507131_G_A_3;171507133_C_G_3;171507138_A_C_4;171507142_C_T_4;171507150_G_T_4;171507155_C_T_4;171507157_G_A_4;171507160_C_A_4…	CD1-brain-M-2M-DNA-4;CD1-brain-M-3M-DNA-1;CD1-brain-M-4M-DNA-2;CD1-brain-M-4M-DNA-3;CD1-brain-M-5M-DNA-5
chr6:129869019-129869500	chr6:129869012-129871863	Enhancer_NonUniform	169	482	2410	global	0.00125	1.95e-228	2.68e-226	5	129869019_5;129869038_4;129869067_5;129869070_5;129869082_5;129869083_5;129869116_5;129869124_5;129869125_5;129869132_5;129869143_5;129869146_5;129869157_5;129869190_5;129869199_5;129869221_5;129869231_5;129869239_5;129869275_5;129869279_5;129869311_5;129869316_5;129869340_5;129869341_5;129869344_5;129869367_5;129869370_5;129869386_5;129869387_5;129869436_5;129869445_5;129869449_5;129869486_5;129…	129869019_A_C_5;129869038_G_C_4;129869067_A_G_5;129869070_C_G_5;129869082_T_C_5;129869083_G_T_5;129869116_G_A_5;129869124_A_C_5;129869125_C_T_5;129869132_C_*_1;129869132_C_A_4;129869143_G_A_5;129869146_C_T_5;129869157_A_G_5;129869190_C_T_5;129869199_A_G_5;129869221_A_T_5;129869231_A_G_5;129869239_C_T_5;129869275_G_C_5;129869279_G_A_5;129869311_T_G_5;129869316_A_C_5;129869340_A_G_5;129869341_C_A_5…	CD1-brain-M-2M-DNA-4;CD1-brain-M-3M-DNA-1;CD1-brain-M-4M-DNA-2;CD1-brain-M-4M-DNA-3;CD1-brain-M-5M-DNA-5
chr14:83839742-83840243	chr14:83836906-83840534	Enhancer_NonUniform	170	502	2510	global	0.00125	3.65e-227	5.02e-225	5	83839742_5;83839750_5;83839760_5;83839783_5;83839805_5;83839820_5;83839846_5;83839854_4;83839858_4;83839861_5;83839888_5;83839906_4;83839920_4;83839922_4;83839931_4;83839944_4;83839947_5;83839948_5;83839960_5;83839961_5;83839984_4;83839986_4;83840006_4;83840044_5;83840071_5;83840080_5;83840102_5;83840106_5;83840108_5;83840146_5;83840154_5;83840165_5;83840212_5;83840221_5;83840237_5;83840243_5	83839742_G_T_5;83839750_T_C_5;83839760_A_C_5;83839783_T_C_5;83839805_A_C_5;83839820_T_C_5;83839846_T_C_5;83839854_G_A_4;83839858_T_C_4;83839861_A_T_5;83839888_C_A_5;83839906_C_T_4;83839920_G_C_4;83839922_G_A_4;83839931_T_G_4;83839944_G_T_4;83839947_G_C_5;83839948_C_T_5;83839960_T_C_5;83839961_A_T_5;83839984_A_C_4;83839986_T_G_4;83840006_G_A_4;83840044_A_C_5;83840071_A_C_5;83840080_G_A_5;83840102_…	CD1-brain-M-2M-DNA-4;CD1-brain-M-3M-DNA-1;CD1-brain-M-4M-DNA-2;CD1-brain-M-4M-DNA-3;CD1-brain-M-5M-DNA-5
chr6:128220716-128221172	chr6:128188804-128227142	Enhancer_NonUniform	166	457	2285	global	0.00125	5.13e-227	7.07e-225	5	128220716_4;128220733_4;128220757_4;128220775_4;128220776_4;128220817_4;128220863_5;128220864_5;128220872_5;128220873_5;128220884_3;128220906_5;128220907_5;128220928_4;128220930_4;128220961_5;128220969_5;128220977_5;128220978_5;128220991_5;128221014_3;128221019_5;128221024_5;128221025_5;128221029_3;128221076_5;128221077_5;128221078_5;128221092_5;128221098_5;128221121_5;128221122_5;128221143_5;128…	128220716_C_T_4;128220733_C_T_4;128220757_A_T_4;128220775_G_A_4;128220776_T_A_4;128220817_C_A_4;128220863_A_G_5;128220864_C_A_5;128220872_C_T_5;128220873_A_G_5;128220884_G_C_3;128220906_A_T_5;128220907_C_T_5;128220928_A_G_4;128220930_C_T_4;128220961_A_G_5;128220969_C_T_5;128220977_C_T_5;128220978_T_C_5;128220991_C_A_5;128221014_G_A_3;128221019_T_C_5;128221024_C_T_5;128221025_A_G_5;128221029_A_T_3…	CD1-brain-M-2M-DNA-4;CD1-brain-M-3M-DNA-1;CD1-brain-M-4M-DNA-2;CD1-brain-M-4M-DNA-3;CD1-brain-M-5M-DNA-5
chr4:38850049-38850542	chr4:38847978-38851284	Enhancer_NonUniform	169	494	2470	global	0.00125	1.34e-226	1.85e-224	5	38850049_5;38850091_5;38850096_5;38850097_5;38850120_5;38850121_5;38850125_5;38850126_5;38850156_5;38850169_5;38850177_5;38850181_5;38850184_5;38850191_5;38850196_5;38850208_5;38850224_5;38850226_5;38850229_5;38850269_5;38850270_5;38850278_5;38850321_5;38850331_5;38850347_5;38850355_5;38850390_5;38850430_5;38850436_5;38850453_5;38850480_5;38850509_5;38850524_5;38850542_4	38850049_A_C_5;38850091_C_T_5;38850096_C_T_5;38850097_C_T_5;38850120_A_G_5;38850121_C_A_5;38850125_G_A_5;38850126_C_G_5;38850156_T_C_5;38850169_G_A_5;38850177_T_A_5;38850181_G_A_5;38850184_T_C_5;38850191_T_C_5;38850196_G_A_5;38850208_C_T_5;38850224_T_G_5;38850226_G_A_5;38850229_A_C_5;38850269_C_T_5;38850270_A_G_5;38850278_A_T_5;38850321_G_A_5;38850331_C_T_5;38850347_T_C_5;38850355_C_T_5;38850390_…	CD1-brain-M-2M-DNA-4;CD1-brain-M-3M-DNA-1;CD1-brain-M-4M-DNA-2;CD1-brain-M-4M-DNA-3;CD1-brain-M-5M-DNA-5
chr10:22286403-22286914	chr10:22286395-22287044	Enhancer_NonUniform	170	512	2560	global	0.00125	1.1e-225	1.52e-223	5	22286403_4;22286430_4;22286433_4;22286442_5;22286453_5;22286457_5;22286462_5;22286463_5;22286494_5;22286499_5;22286503_5;22286505_5;22286518_5;22286527_5;22286542_4;22286570_4;22286584_4;22286588_4;22286590_5;22286604_5;22286609_5;22286622_4;22286660_5;22286676_5;22286693_5;22286722_5;22286759_5;22286764_5;22286767_5;22286778_5;22286810_5;22286811_5;22286827_5;22286852_4;22286871_4;22286914_5	22286403_A_G_4;22286430_A_G_4;22286433_C_T_4;22286442_G_T_5;22286453_C_A_5;22286457_G_A_5;22286462_G_T_5;22286463_C_T_5;22286494_G_A_5;22286499_G_T_5;22286503_A_C_5;22286505_G_A_5;22286518_G_A_5;22286527_G_A_5;22286542_C_T_4;22286570_T_C_4;22286584_G_A_4;22286588_A_G_4;22286590_C_T_5;22286604_C_T_5;22286609_T_A_5;22286622_G_C_4;22286660_C_T_5;22286676_C_T_5;22286693_T_G_5;22286722_C_T_5;22286759_…	CD1-brain-M-2M-DNA-4;CD1-brain-M-3M-DNA-1;CD1-brain-M-4M-DNA-2;CD1-brain-M-4M-DNA-3;CD1-brain-M-5M-DNA-5
chr8:99632809-99633482	chr8:99630651-99635540	Enhancer_NonUniform	182	674	3370	global	0.00125	5.75e-225	7.92e-223	5	99632809_5;99632819_5;99632854_5;99632860_5;99632881_5;99632907_5;99632908_5;99632922_5;99632926_5;99632934_5;99632958_5;99632962_5;99632993_5;99632999_5;99633026_5;99633030_5;99633067_5;99633076_5;99633111_5;99633136_5;99633142_5;99633175_5;99633201_5;99633202_5;99633228_4;99633233_5;99633244_5;99633255_5;99633260_5;99633298_5;99633304_5;99633324_5;99633362_5;99633381_5;99633428_5;99633446_5;996…	99632809_T_C_5;99632819_G_A_5;99632854_A_C_5;99632860_G_A_5;99632881_G_C_5;99632907_C_T_5;99632908_A_G_5;99632922_G_A_5;99632926_A_G_5;99632934_G_A_5;99632958_C_T_5;99632962_A_G_5;99632993_C_T_5;99632999_A_G_5;99633026_A_G_5;99633030_A_G_5;99633067_A_C_5;99633076_C_A_5;99633111_A_G_5;99633136_G_A_5;99633142_A_G_5;99633175_T_G_5;99633201_G_A_5;99633202_T_C_5;99633228_T_C_4;99633233_T_C_5;99633244_…	CD1-brain-M-2M-DNA-4;CD1-brain-M-3M-DNA-1;CD1-brain-M-4M-DNA-2;CD1-brain-M-4M-DNA-3;CD1-brain-M-5M-DNA-5
chr6:130047566-130048114	chr6:130044884-130052962	Enhancer_NonUniform	172	549	2745	global	0.00125	6.47e-224	8.91e-222	5	130047566_5;130047576_5;130047593_5;130047603_4;130047604_5;130047646_6;130047651_10;130047661_4;130047663_5;130047669_4;130047673_4;130047723_5;130047730_5;130047746_4;130047776_4;130047813_5;130047826_5;130047835_5;130047839_5;130047850_5;130047866_5;130047884_4;130047898_4;130047900_5;130047942_5;130047992_5;130048016_4;130048033_5;130048058_5;130048073_5;130048082_5;130048101_5;130048103_5;13…	130047566_G_A_5;130047576_C_G_5;130047593_T_C_5;130047603_G_A_4;130047604_G_C_5;130047646_T_*_3;130047646_T_G_3;130047651_C_*_5;130047651_C_G_5;130047661_G_A_4;130047663_G_A_5;130047669_C_T_4;130047673_C_A_4;130047723_A_G_5;130047730_G_A_5;130047746_G_T_4;130047776_G_A_4;130047813_G_T_5;130047826_C_T_5;130047835_G_A_5;130047839_G_A_5;130047850_T_C_5;130047866_G_A_5;130047884_G_T_4;130047898_G_T_4…	CD1-brain-M-2M-DNA-4;CD1-brain-M-3M-DNA-1;CD1-brain-M-4M-DNA-2;CD1-brain-M-4M-DNA-3;CD1-brain-M-5M-DNA-5
chr5:138249220-138249560	chr5:138249059-138250436	Enhancer_NonUniform	153	341	1705	global	0.00125	8.23e-224	1.13e-221	5	138249220_5;138249221_5;138249227_5;138249242_5;138249246_5;138249264_4;138249273_4;138249278_4;138249284_4;138249285_4;138249302_5;138249314_5;138249319_5;138249344_5;138249357_5;138249394_5;138249396_5;138249408_5;138249421_5;138249428_5;138249448_4;138249449_5;138249462_5;138249486_5;138249521_5;138249523_5;138249532_4;138249536_5;138249537_5;138249544_5;138249548_5;138249560_5	138249220_C_G_5;138249221_T_G_5;138249227_T_A_5;138249242_G_A_4;138249242_G_T_1;138249246_C_T_5;138249264_T_C_4;138249273_G_A_4;138249278_C_T_4;138249284_T_G_4;138249285_G_C_4;138249302_G_A_5;138249314_C_T_5;138249319_A_G_5;138249344_G_A_5;138249357_C_T_5;138249394_A_C_5;138249396_T_A_5;138249408_C_A_5;138249421_G_A_5;138249428_A_G_5;138249448_G_A_4;138249449_A_G_5;138249462_A_G_5;138249486_C_G_5…	CD1-brain-M-2M-DNA-4;CD1-brain-M-3M-DNA-1;CD1-brain-M-4M-DNA-2;CD1-brain-M-4M-DNA-3;CD1-brain-M-5M-DNA-5
chr1:171533607-171533911	chr1:171533309-171534500	Enhancer_NonUniform	149	305	1525	global	0.00125	1.02e-223	1.41e-221	5	171533607_5;171533610_5;171533615_5;171533634_5;171533648_5;171533649_5;171533650_4;171533691_5;171533695_5;171533710_5;171533716_5;171533718_5;171533719_8;171533725_5;171533748_5;171533764_5;171533770_5;171533774_5;171533777_5;171533812_5;171533815_5;171533819_5;171533824_5;171533828_5;171533839_5;171533867_4;171533869_4;171533880_4;171533899_5;171533911_5	171533607_C_A_5;171533610_A_T_5;171533615_T_A_5;171533634_T_G_5;171533648_C_T_5;171533649_G_A_5;171533650_A_G_4;171533691_A_T_5;171533695_G_A_5;171533710_A_T_5;171533716_G_T_5;171533718_C_T_5;171533719_T_A_3;171533719_T_G_5;171533725_G_T_5;171533748_T_C_5;171533764_G_C_5;171533770_T_G_5;171533774_C_T_5;171533777_G_A_5;171533812_T_G_5;171533815_G_A_5;171533819_C_G_5;171533824_G_A_5;171533828_T_C_5…	CD1-brain-M-2M-DNA-4;CD1-brain-M-3M-DNA-1;CD1-brain-M-4M-DNA-2;CD1-brain-M-4M-DNA-3;CD1-brain-M-5M-DNA-5
chr5:79406710-79407115	chr5:79406001-79408604	Enhancer_NonUniform	159	406	2030	global	0.00125	7.65e-223	1.05e-220	5	79406710_5;79406742_5;79406752_5;79406767_5;79406768_5;79406769_5;79406773_5;79406784_5;79406789_5;79406791_5;79406800_5;79406845_5;79406864_5;79406879_5;79406899_5;79406902_5;79406920_5;79406931_4;79406957_5;79406966_5;79406967_5;79406983_5;79406996_5;79406998_5;79407019_5;79407023_5;79407031_5;79407035_5;79407074_5;79407088_5;79407110_5;79407115_5	79406710_C_T_5;79406742_G_A_5;79406752_T_C_5;79406767_C_T_5;79406768_A_G_5;79406769_A_T_5;79406773_A_G_5;79406784_T_C_5;79406789_G_T_5;79406791_T_C_5;79406800_T_A_5;79406845_A_T_5;79406864_G_C_5;79406879_C_A_5;79406899_C_T_5;79406902_C_T_5;79406920_C_T_5;79406931_C_T_4;79406957_C_A_5;79406966_G_C_5;79406967_A_T_5;79406983_A_G_5;79406996_A_T_5;79406998_A_G_5;79407019_A_T_5;79407023_G_A_5;79407031_…	CD1-brain-M-2M-DNA-4;CD1-brain-M-3M-DNA-1;CD1-brain-M-4M-DNA-2;CD1-brain-M-4M-DNA-3;CD1-brain-M-5M-DNA-5
chr12:94711164-94711703	chr12:94709914-94711887	Enhancer_NonUniform	170	540	2700	global	0.00125	1.07e-221	1.47e-219	5	94711164_5;94711172_5;94711178_5;94711184_5;94711190_5;94711214_5;94711228_5;94711231_5;94711259_5;94711267_5;94711274_5;94711306_5;94711316_5;94711328_5;94711374_5;94711379_5;94711407_5;94711413_5;94711421_5;94711422_5;94711427_5;94711457_5;94711464_5;94711467_5;94711475_5;94711505_5;94711524_5;94711569_5;94711587_5;94711611_5;94711626_5;94711676_5;94711691_5;94711703_5	94711164_A_T_5;94711172_A_T_5;94711178_T_C_5;94711184_T_A_5;94711190_T_C_5;94711214_T_C_5;94711228_T_A_5;94711231_T_A_5;94711259_A_G_5;94711267_T_C_5;94711274_T_G_5;94711306_C_T_5;94711316_C_T_5;94711328_A_C_5;94711374_T_G_5;94711379_A_G_5;94711407_T_A_5;94711413_T_A_5;94711421_C_T_5;94711422_A_G_5;94711427_G_A_5;94711457_A_C_5;94711464_A_T_5;94711467_A_T_5;94711475_T_C_5;94711505_A_G_5;94711524_…	CD1-brain-M-2M-DNA-4;CD1-brain-M-3M-DNA-1;CD1-brain-M-4M-DNA-2;CD1-brain-M-4M-DNA-3;CD1-brain-M-5M-DNA-5
chr9:124281510-124281835	chr9:124281072-124282670	Enhancer_NonUniform	150	326	1630	global	0.00125	3.7e-221	5.09e-219	5	124281510_5;124281528_5;124281529_5;124281544_4;124281545_4;124281562_4;124281567_4;124281575_5;124281591_3;124281597_3;124281613_5;124281632_5;124281640_5;124281672_5;124281696_5;124281709_5;124281723_5;124281731_5;124281734_4;124281735_4;124281740_4;124281743_5;124281744_5;124281750_5;124281771_5;124281784_6;124281790_5;124281791_5;124281821_5;124281823_5;124281826_5;124281835_5	124281510_T_G_5;124281528_A_G_5;124281529_T_G_5;124281544_C_A_4;124281545_T_C_4;124281562_T_G_4;124281567_T_G_4;124281575_A_C_5;124281591_A_G_3;124281597_C_G_3;124281613_T_G_5;124281632_A_G_5;124281640_T_C_5;124281672_A_C_5;124281696_A_G_5;124281709_A_C_5;124281723_T_G_5;124281731_T_G_5;124281734_T_C_4;124281735_A_G_4;124281740_A_G_4;124281743_T_C_5;124281744_A_G_5;124281750_T_C_5;124281771_A_C_5…	CD1-brain-M-2M-DNA-4;CD1-brain-M-3M-DNA-1;CD1-brain-M-4M-DNA-2;CD1-brain-M-4M-DNA-3;CD1-brain-M-5M-DNA-5
chr10:57441657-57442066	chr10:57440254-57449285	Enhancer_NonUniform	158	410	2050	global	0.00125	2.54e-220	3.5e-218	5	57441657_5;57441667_5;57441673_5;57441717_5;57441730_5;57441736_5;57441767_5;57441800_5;57441803_5;57441807_5;57441809_5;57441847_5;57441858_5;57441863_5;57441864_8;57441875_5;57441880_5;57441885_5;57441915_5;57441954_5;57441956_5;57441965_5;57441982_5;57441990_5;57442000_5;57442003_5;57442004_5;57442021_5;57442052_5;57442059_5;57442066_5	57441657_T_A_5;57441667_A_T_5;57441673_A_G_5;57441717_A_G_5;57441730_T_C_5;57441736_A_G_5;57441767_A_G_5;57441800_A_T_5;57441803_G_A_5;57441807_G_C_5;57441809_A_C_5;57441847_G_A_5;57441858_A_G_5;57441863_T_C_5;57441864_A_G_3;57441864_A_T_5;57441875_G_A_5;57441880_T_C_5;57441885_C_T_5;57441915_A_T_5;57441954_A_T_5;57441956_G_A_5;57441965_C_G_5;57441982_C_T_5;57441990_C_G_5;57442000_C_T_5;57442003_…	CD1-brain-M-2M-DNA-4;CD1-brain-M-3M-DNA-1;CD1-brain-M-4M-DNA-2;CD1-brain-M-4M-DNA-3;CD1-brain-M-5M-DNA-5
chr6:133737244-133737604	chr6:133726163-133738944	Enhancer_NonUniform	153	361	1805	global	0.00125	6.65e-220	9.16e-218	5	133737244_5;133737256_5;133737279_3;133737311_5;133737312_5;133737315_5;133737317_5;133737320_5;133737348_5;133737353_5;133737356_5;133737357_5;133737360_5;133737361_5;133737384_5;133737401_5;133737404_5;133737409_5;133737419_5;133737433_3;133737440_4;133737441_4;133737449_5;133737458_4;133737494_5;133737496_5;133737505_5;133737512_5;133737521_5;133737522_5;133737563_5;133737604_5	133737244_A_C_5;133737256_T_C_5;133737279_A_C_3;133737311_G_A_5;133737312_G_A_5;133737315_A_C_5;133737317_A_G_5;133737320_C_T_5;133737348_T_C_5;133737353_C_G_5;133737356_T_A_5;133737357_A_G_5;133737360_A_G_5;133737361_T_C_5;133737384_C_T_5;133737401_G_C_5;133737404_G_A_5;133737409_G_C_5;133737419_T_C_5;133737433_G_A_3;133737440_A_C_4;133737441_G_A_4;133737449_C_T_5;133737458_A_T_4;133737494_T_G_5…	CD1-brain-M-2M-DNA-4;CD1-brain-M-3M-DNA-1;CD1-brain-M-4M-DNA-2;CD1-brain-M-4M-DNA-3;CD1-brain-M-5M-DNA-5
chr16:44876547-44877100	chr16:44874586-44877751	Enhancer_NonUniform	170	554	2770	global	0.00125	8.76e-220	1.21e-217	5	44876547_5;44876567_5;44876579_5;44876607_5;44876616_5;44876627_5;44876629_5;44876635_5;44876665_5;44876668_5;44876678_5;44876694_5;44876697_5;44876702_5;44876713_5;44876740_5;44876782_5;44876787_5;44876797_5;44876799_5;44876816_5;44876839_5;44876881_5;44876906_5;44876923_5;44876929_5;44876935_5;44876953_5;44876958_5;44876974_5;44876977_5;44877019_5;44877057_5;44877100_5	44876547_T_C_5;44876567_A_G_5;44876579_A_T_5;44876607_C_T_5;44876616_A_C_5;44876627_T_G_5;44876629_A_G_5;44876635_T_C_5;44876665_A_C_5;44876668_C_G_5;44876678_C_T_5;44876694_C_T_5;44876697_G_A_5;44876702_A_G_5;44876713_A_G_5;44876740_G_A_5;44876782_C_T_5;44876787_G_C_5;44876797_T_G_5;44876799_T_A_5;44876816_G_A_5;44876839_C_T_5;44876881_A_T_5;44876906_G_C_5;44876923_A_T_5;44876929_T_A_5;44876935_…	CD1-brain-M-2M-DNA-4;CD1-brain-M-3M-DNA-1;CD1-brain-M-4M-DNA-2;CD1-brain-M-4M-DNA-3;CD1-brain-M-5M-DNA-5
chr1:171533982-171534262	chr1:171533309-171534500	Enhancer_NonUniform	144	281	1405	global	0.00125	2.17e-219	2.99e-217	5	171533982_5;171533998_4;171534009_4;171534012_3;171534022_5;171534044_4;171534045_4;171534089_5;171534091_5;171534093_5;171534100_5;171534107_5;171534114_5;171534119_4;171534123_3;171534146_5;171534158_5;171534164_5;171534166_5;171534174_5;171534176_10;171534178_5;171534195_5;171534203_4;171534210_4;171534226_5;171534239_5;171534242_5;171534252_5;171534262_5	171533982_A_G_5;171533998_T_G_4;171534009_T_G_4;171534012_G_T_3;171534022_A_G_5;171534044_G_C_4;171534045_C_A_4;171534089_G_T_5;171534091_T_A_5;171534093_T_C_5;171534100_C_A_5;171534107_T_C_5;171534114_C_T_5;171534119_C_T_4;171534123_A_C_3;171534146_A_G_5;171534158_C_T_5;171534164_A_G_5;171534166_C_G_5;171534174_G_A_5;171534176_A_C_5;171534176_A_G_5;171534178_A_G_5;171534195_T_C_5;171534203_A_T_4…	CD1-brain-M-2M-DNA-4;CD1-brain-M-3M-DNA-1;CD1-brain-M-4M-DNA-2;CD1-brain-M-4M-DNA-3;CD1-brain-M-5M-DNA-5
chr5:87314901-87315201	chr5:87314505-87320811	Enhancer_NonUniform	145	301	1505	global	0.00125	7.56e-217	1.04e-214	5	87314901_5;87314910_5;87314915_5;87314935_5;87314940_5;87314946_5;87314950_5;87314958_5;87314959_5;87314968_5;87314975_5;87314982_5;87314984_5;87314991_5;87315003_5;87315004_5;87315012_5;87315038_5;87315046_5;87315051_5;87315093_5;87315095_5;87315124_5;87315129_5;87315135_5;87315162_5;87315178_5;87315183_5;87315201_5	87314901_C_T_5;87314910_G_A_5;87314915_G_A_5;87314935_G_A_5;87314940_A_T_5;87314946_A_T_5;87314950_C_T_5;87314958_T_G_5;87314959_G_A_4;87314959_G_T_1;87314968_C_T_5;87314975_T_C_5;87314982_C_G_5;87314984_G_A_5;87314991_C_T_5;87315003_A_T_5;87315004_G_T_5;87315012_T_A_5;87315038_G_A_5;87315046_G_A_5;87315051_C_T_5;87315093_T_C_5;87315095_C_T_5;87315124_C_T_5;87315129_C_T_5;87315135_G_A_5;87315162_…	CD1-brain-M-2M-DNA-4;CD1-brain-M-3M-DNA-1;CD1-brain-M-4M-DNA-2;CD1-brain-M-4M-DNA-3;CD1-brain-M-5M-DNA-5
chr7:5263092-5263519	chr7:5256550-5265700	Enhancer_NonUniform	157	428	2140	global	0.00125	1.69e-215	2.32e-213	5	5263092_5;5263105_5;5263137_5;5263153_5;5263163_5;5263177_5;5263202_5;5263203_5;5263213_5;5263227_5;5263247_5;5263288_5;5263305_5;5263310_5;5263348_5;5263355_5;5263362_5;5263363_5;5263368_4;5263376_4;5263377_4;5263382_5;5263393_5;5263394_5;5263400_5;5263403_5;5263423_5;5263428_5;5263429_5;5263477_5;5263483_5;5263519_5	5263092_T_C_5;5263105_G_C_5;5263137_A_C_5;5263153_G_C_5;5263163_C_A_5;5263177_G_A_5;5263202_G_A_5;5263203_A_T_5;5263213_T_C_5;5263227_A_T_5;5263247_G_A_5;5263288_A_T_5;5263305_T_C_5;5263310_A_G_5;5263348_A_G_5;5263355_T_C_5;5263362_C_T_5;5263363_T_C_5;5263368_C_A_4;5263376_A_G_4;5263377_G_A_4;5263382_G_A_5;5263393_C_G_5;5263394_C_T_5;5263400_C_T_5;5263403_G_A_5;5263423_T_C_5;5263428_C_T_5;5263429…	CD1-brain-M-2M-DNA-4;CD1-brain-M-3M-DNA-1;CD1-brain-M-4M-DNA-2;CD1-brain-M-4M-DNA-3;CD1-brain-M-5M-DNA-5
chr1:171570681-171570879	chr1:171570341-171573676	Enhancer_NonUniform	131	199	995	global	0.00125	9.51e-215	1.31e-212	5	171570681_8;171570689_10;171570693_5;171570703_5;171570708_5;171570710_5;171570753_5;171570756_5;171570769_5;171570779_5;171570782_5;171570785_10;171570788_5;171570796_5;171570810_5;171570815_5;171570822_5;171570830_5;171570847_5;171570850_5;171570873_9;171570879_9	171570681_G_*_4;171570681_G_A_4;171570689_T_*_5;171570689_T_A_5;171570693_A_C_5;171570703_G_A_5;171570708_T_C_5;171570710_T_C_5;171570753_C_A_3;171570753_C_T_2;171570756_T_A_5;171570769_G_A_5;171570779_T_C_5;171570782_A_T_5;171570785_T_C_5;171570785_T_G_5;171570788_T_G_5;171570796_C_G_5;171570810_G_C_5;171570815_G_T_5;171570822_G_A_5;171570830_G_A_5;171570847_T_A_5;171570850_G_A_5;171570873_T_A_5…	CD1-brain-M-2M-DNA-4;CD1-brain-M-3M-DNA-1;CD1-brain-M-4M-DNA-2;CD1-brain-M-4M-DNA-3;CD1-brain-M-5M-DNA-5
chr6:133131427-133131819	chr6:133127497-133141780	Enhancer_NonUniform	153	393	1965	global	0.00125	4.18e-214	5.75e-212	5	133131427_5;133131448_4;133131462_5;133131467_5;133131480_5;133131501_5;133131504_5;133131507_5;133131508_5;133131509_5;133131527_5;133131535_5;133131549_5;133131562_5;133131571_5;133131619_5;133131632_5;133131638_5;133131683_4;133131708_5;133131728_5;133131729_5;133131742_5;133131762_5;133131771_5;133131777_5;133131809_5;133131811_5;133131815_5;133131817_5;133131819_5	133131427_C_T_5;133131448_T_A_4;133131462_A_G_5;133131467_C_G_5;133131480_A_C_5;133131501_A_C_5;133131504_T_A_5;133131507_G_T_5;133131508_T_C_5;133131509_G_A_5;133131527_G_C_5;133131535_G_A_5;133131549_G_A_5;133131562_C_T_5;133131571_C_T_5;133131619_A_G_5;133131632_C_A_5;133131638_G_A_5;133131683_A_T_4;133131708_C_A_5;133131728_A_C_5;133131729_T_C_5;133131742_A_G_5;133131762_T_A_5;133131771_T_G_5…	CD1-brain-M-2M-DNA-4;CD1-brain-M-3M-DNA-1;CD1-brain-M-4M-DNA-2;CD1-brain-M-4M-DNA-3;CD1-brain-M-5M-DNA-5
chr1:67814230-67814827	chr1:67810848-67823918	Enhancer_NonUniform	170	598	2990	global	0.00125	4.36e-214	6e-212	5	67814230_5;67814263_5;67814312_5;67814332_5;67814341_5;67814351_5;67814363_5;67814379_5;67814383_5;67814393_5;67814398_5;67814401_5;67814450_5;67814453_5;67814490_5;67814492_5;67814534_5;67814536_5;67814572_5;67814576_5;67814586_5;67814602_5;67814634_5;67814639_5;67814677_5;67814706_5;67814721_5;67814736_5;67814757_5;67814767_5;67814768_5;67814773_5;67814802_5;67814827_5	67814230_A_G_5;67814263_A_G_5;67814312_A_G_5;67814332_C_T_5;67814341_A_G_5;67814351_G_C_5;67814363_G_T_5;67814379_G_T_5;67814383_T_C_5;67814393_C_G_5;67814398_A_G_5;67814401_G_A_5;67814450_G_A_5;67814453_G_A_5;67814490_G_A_5;67814492_C_T_5;67814534_G_A_5;67814536_T_C_5;67814572_A_G_5;67814576_G_A_5;67814586_G_A_5;67814602_C_T_5;67814634_A_C_5;67814639_C_T_5;67814677_A_T_5;67814706_C_A_5;67814721_…	CD1-brain-M-2M-DNA-4;CD1-brain-M-3M-DNA-1;CD1-brain-M-4M-DNA-2;CD1-brain-M-4M-DNA-3;CD1-brain-M-5M-DNA-5
chr5:79407359-79407672	chr5:79406001-79408604	Enhancer_NonUniform	145	314	1570	global	0.00125	4.36e-214	6e-212	5	79407359_5;79407376_5;79407402_5;79407408_5;79407427_5;79407429_5;79407442_5;79407456_5;79407457_5;79407462_5;79407463_5;79407470_5;79407480_5;79407491_5;79407510_5;79407511_5;79407551_5;79407555_5;79407579_5;79407582_5;79407595_5;79407599_5;79407600_5;79407604_5;79407608_5;79407632_5;79407639_5;79407645_5;79407672_5	79407359_C_T_5;79407376_T_C_5;79407402_A_C_5;79407408_T_C_5;79407427_A_G_5;79407429_C_T_5;79407442_T_C_5;79407456_A_C_5;79407457_C_T_5;79407462_G_T_5;79407463_G_T_5;79407470_A_G_5;79407480_C_T_5;79407491_T_C_5;79407510_T_G_5;79407511_C_A_5;79407551_A_G_5;79407555_C_T_5;79407579_A_C_5;79407582_C_T_5;79407595_G_A_5;79407599_A_T_5;79407600_G_A_5;79407604_T_A_5;79407608_A_G_5;79407632_C_T_5;79407639_…	CD1-brain-M-2M-DNA-4;CD1-brain-M-3M-DNA-1;CD1-brain-M-4M-DNA-2;CD1-brain-M-4M-DNA-3;CD1-brain-M-5M-DNA-5
chrX:21276991-21277222	chrX:21275901-21278950	Enhancer_NonUniform	135	232	1160	global	0.00125	1.33e-213	1.83e-211	5	21276991_5;21276994_5;21276996_5;21277015_5;21277018_5;21277025_5;21277034_5;21277035_5;21277040_5;21277047_5;21277056_5;21277082_5;21277088_5;21277093_5;21277096_5;21277099_5;21277103_5;21277111_5;21277123_10;21277129_5;21277143_5;21277148_5;21277153_5;21277188_5;21277201_5;21277222_5	21276991_G_T_5;21276994_G_T_5;21276996_G_A_5;21277015_T_G_5;21277018_G_A_5;21277025_C_T_5;21277034_T_C_5;21277035_G_A_5;21277040_C_A_5;21277047_A_T_5;21277056_T_C_5;21277082_T_C_5;21277088_G_A_5;21277093_A_C_5;21277096_G_C_5;21277099_G_A_5;21277103_A_G_5;21277111_T_G_5;21277123_T_A_5;21277123_T_G_5;21277129_C_T_5;21277143_T_A_5;21277148_T_C_5;21277153_A_T_5;21277188_T_G_5;21277201_A_G_5;21277222_…	CD1-brain-M-2M-DNA-4;CD1-brain-M-3M-DNA-1;CD1-brain-M-4M-DNA-2;CD1-brain-M-4M-DNA-3;CD1-brain-M-5M-DNA-5
chr7:47757854-47758286	chr7:47755551-47761183	Enhancer_NonUniform	156	433	2165	global	0.00125	6.79e-213	9.35e-211	5	47757854_7;47757901_5;47757903_5;47757909_5;47757922_5;47757952_5;47757966_5;47757982_5;47757989_5;47757990_5;47758018_5;47758033_5;47758037_5;47758074_5;47758075_5;47758095_5;47758124_5;47758135_5;47758139_5;47758146_5;47758152_5;47758171_5;47758179_5;47758180_5;47758185_5;47758188_5;47758224_5;47758230_5;47758259_9;47758286_5	47757854_A_*_3;47757854_A_T_4;47757901_G_T_5;47757903_A_G_5;47757909_G_A_5;47757922_A_G_5;47757952_C_T_5;47757966_A_G_5;47757982_T_G_5;47757989_T_A_5;47757990_T_G_5;47758018_G_C_5;47758033_A_G_5;47758037_C_A_5;47758074_C_T_5;47758075_C_A_5;47758095_T_C_5;47758124_G_T_5;47758135_G_C_5;47758139_C_G_5;47758146_G_A_5;47758152_G_A_5;47758171_C_G_5;47758179_A_G_5;47758180_T_C_5;47758185_G_T_5;47758188_…	CD1-brain-M-2M-DNA-4;CD1-brain-M-3M-DNA-1;CD1-brain-M-4M-DNA-2;CD1-brain-M-4M-DNA-3;CD1-brain-M-5M-DNA-5
chr16:44875732-44876100	chr16:44874586-44877751	Enhancer_NonUniform	150	369	1845	global	0.00125	7.8e-213	1.07e-210	5	44875732_5;44875748_5;44875761_5;44875771_5;44875813_5;44875826_5;44875842_5;44875863_5;44875864_5;44875871_5;44875878_5;44875903_10;44875911_5;44875932_5;44875964_5;44875996_5;44876001_5;44876005_5;44876019_5;44876021_5;44876040_5;44876054_5;44876057_5;44876068_5;44876077_5;44876079_5;44876080_5;44876093_5;44876100_5	44875732_C_A_5;44875748_G_T_5;44875761_T_C_5;44875771_G_A_5;44875813_A_T_5;44875826_A_G_5;44875842_A_C_5;44875863_C_T_5;44875864_A_G_5;44875871_T_A_5;44875878_G_A_5;44875903_C_A_5;44875903_C_G_5;44875911_C_A_5;44875932_C_T_5;44875964_G_C_5;44875996_C_A_5;44876001_A_T_5;44876005_G_A_5;44876019_A_G_5;44876021_A_G_5;44876040_T_G_5;44876054_G_A_5;44876057_A_T_5;44876068_C_A_5;44876077_A_G_5;44876079_…	CD1-brain-M-2M-DNA-4;CD1-brain-M-3M-DNA-1;CD1-brain-M-4M-DNA-2;CD1-brain-M-4M-DNA-3;CD1-brain-M-5M-DNA-5
chr8:99727925-99728490	chr8:99717841-99731207	Enhancer_NonUniform	165	566	2830	global	0.00125	1.15e-209	1.58e-207	5	99727925_4;99727928_4;99727929_4;99727955_5;99727987_5;99728037_5;99728051_5;99728066_5;99728074_5;99728082_4;99728084_5;99728122_5;99728136_5;99728140_5;99728157_5;99728177_5;99728194_5;99728198_5;99728236_5;99728260_4;99728294_5;99728299_5;99728303_5;99728315_5;99728337_5;99728349_5;99728350_5;99728357_5;99728400_5;99728401_5;99728407_5;99728410_5;99728451_5;99728490_5	99727925_T_C_4;99727928_A_G_4;99727929_G_A_4;99727955_A_G_5;99727987_T_C_5;99728037_C_T_5;99728051_T_C_5;99728066_G_T_5;99728074_A_G_5;99728082_C_A_4;99728084_G_A_5;99728122_C_A_5;99728136_C_T_5;99728140_C_T_5;99728157_C_A_5;99728177_A_G_5;99728194_T_A_5;99728198_G_A_5;99728236_T_C_5;99728260_G_C_4;99728294_A_T_5;99728299_A_T_5;99728303_G_T_5;99728315_T_G_5;99728337_C_G_5;99728349_T_C_5;99728350_…	CD1-brain-M-2M-DNA-4;CD1-brain-M-3M-DNA-1;CD1-brain-M-4M-DNA-2;CD1-brain-M-4M-DNA-3;CD1-brain-M-5M-DNA-5
chr17:36184994-36185257	chr17:36181421-36185526	Enhancer_NonUniform	137	264	1320	global	0.00125	1.34e-209	1.84e-207	5	36184994_4;36185016_4;36185020_3;36185038_4;36185065_4;36185081_4;36185092_4;36185095_4;36185097_4;36185103_4;36185105_3;36185106_3;36185114_4;36185135_4;36185142_5;36185148_4;36185150_4;36185152_4;36185156_5;36185173_5;36185184_4;36185185_4;36185187_4;36185193_5;36185194_5;36185198_4;36185201_4;36185205_4;36185219_5;36185225_4;36185232_4;36185251_5;36185257_5	36184994_T_C_4;36185016_C_T_4;36185020_C_G_3;36185038_T_A_4;36185065_C_T_4;36185081_A_C_4;36185092_T_C_4;36185095_A_T_4;36185097_C_T_4;36185103_A_T_4;36185105_T_C_3;36185106_C_A_3;36185114_C_T_4;36185135_T_C_4;36185142_C_A_5;36185148_G_A_4;36185150_T_C_4;36185152_C_T_4;36185156_G_A_5;36185173_C_T_5;36185184_C_T_4;36185185_C_T_4;36185187_G_A_4;36185193_C_T_5;36185194_C_G_5;36185198_A_G_4;36185201_…	CD1-brain-M-2M-DNA-4;CD1-brain-M-3M-DNA-1;CD1-brain-M-4M-DNA-2;CD1-brain-M-4M-DNA-3;CD1-brain-M-5M-DNA-5
chr7:106260762-106261284	chr7:106257293-106264463	Enhancer_NonUniform	161	523	2615	global	0.00125	1.77e-208	2.43e-206	5	106260762_3;106260804_5;106260806_5;106260855_5;106260856_5;106260878_5;106260882_5;106260883_5;106260928_5;106260941_3;106260959_3;106260976_4;106260980_5;106260999_3;106261016_5;106261039_3;106261042_3;106261077_5;106261104_5;106261124_5;106261125_5;106261130_3;106261131_3;106261164_5;106261168_5;106261187_5;106261193_5;106261206_5;106261237_5;106261242_5;106261247_5;106261251_5;106261262_5;106…	106260762_C_T_3;106260804_C_T_5;106260806_T_C_5;106260855_T_A_5;106260856_T_A_5;106260878_G_A_5;106260882_C_A_5;106260883_T_C_5;106260928_T_G_5;106260941_C_G_3;106260959_C_T_3;106260976_T_G_4;106260980_T_C_5;106260999_C_T_3;106261016_A_T_5;106261039_A_G_3;106261042_C_T_3;106261077_T_A_5;106261104_C_T_5;106261124_A_G_5;106261125_A_G_5;106261130_G_A_3;106261131_G_T_3;106261164_A_G_5;106261168_G_C_5…	CD1-brain-M-2M-DNA-4;CD1-brain-M-3M-DNA-1;CD1-brain-M-4M-DNA-2;CD1-brain-M-4M-DNA-3;CD1-brain-M-5M-DNA-5
chr12:114565934-114566383	chr12:114565734-114567841	Enhancer_NonUniform	155	450	2250	global	0.00125	1.85e-208	2.54e-206	5	114565934_5;114565939_5;114565949_5;114565979_5;114565981_5;114566000_5;114566001_5;114566008_5;114566057_5;114566082_5;114566086_5;114566101_5;114566122_5;114566127_5;114566138_5;114566148_5;114566166_5;114566186_5;114566224_5;114566229_5;114566278_5;114566287_5;114566295_5;114566340_5;114566345_5;114566356_5;114566358_5;114566363_5;114566368_5;114566369_5;114566383_5	114565934_A_G_5;114565939_G_T_5;114565949_C_T_5;114565979_T_C_5;114565981_T_A_5;114566000_T_C_5;114566001_C_T_5;114566008_C_T_5;114566057_T_C_5;114566082_G_A_5;114566086_A_G_5;114566101_C_G_5;114566122_C_A_5;114566127_A_C_5;114566138_T_C_5;114566148_C_A_5;114566166_C_T_5;114566186_C_T_5;114566224_T_C_5;114566229_T_G_5;114566278_A_C_5;114566287_C_T_5;114566295_A_T_5;114566340_T_G_5;114566345_C_T_5…	CD1-brain-M-2M-DNA-4;CD1-brain-M-3M-DNA-1;CD1-brain-M-4M-DNA-2;CD1-brain-M-4M-DNA-3;CD1-brain-M-5M-DNA-5
chr6:129869569-129870107	chr6:129869012-129871863	Enhancer_NonUniform	162	539	2695	global	0.00125	4.65e-208	6.4e-206	5	129869569_5;129869581_5;129869594_5;129869596_5;129869622_5;129869638_5;129869665_5;129869671_5;129869677_5;129869678_5;129869686_5;129869704_5;129869715_4;129869727_5;129869775_5;129869783_5;129869792_5;129869804_5;129869837_5;129869841_5;129869890_5;129869903_5;129869917_5;129869945_5;129869950_5;129869954_5;129869997_5;129870012_5;129870028_4;129870039_4;129870068_5;129870092_5;129870107_5	129869569_G_T_5;129869581_C_A_5;129869594_G_A_5;129869596_G_A_5;129869622_A_T_5;129869638_C_T_5;129869665_T_C_5;129869671_C_T_5;129869677_C_T_5;129869678_A_G_1;129869678_A_T_4;129869686_G_T_5;129869704_T_A_5;129869715_G_A_4;129869727_A_T_5;129869775_C_T_5;129869783_A_G_5;129869792_T_C_5;129869804_C_T_5;129869837_T_C_5;129869841_C_T_5;129869890_A_G_5;129869903_C_A_5;129869917_A_G_5;129869945_G_A_5…	CD1-brain-M-2M-DNA-4;CD1-brain-M-3M-DNA-1;CD1-brain-M-4M-DNA-2;CD1-brain-M-4M-DNA-3;CD1-brain-M-5M-DNA-5
chr7:52811497-52811842	chr7:52811410-52816130	Enhancer_NonUniform	145	346	1730	global	0.00125	8.88e-208	1.22e-205	5	52811497_5;52811517_5;52811530_5;52811551_5;52811567_5;52811578_5;52811607_5;52811613_5;52811620_5;52811641_5;52811649_5;52811654_5;52811656_5;52811661_5;52811689_5;52811703_5;52811720_5;52811733_5;52811743_5;52811785_5;52811787_5;52811789_5;52811803_5;52811807_5;52811808_5;52811815_5;52811823_5;52811828_5;52811842_5	52811497_A_G_5;52811517_C_T_5;52811530_G_A_5;52811551_G_C_5;52811567_C_T_5;52811578_C_T_5;52811607_A_G_5;52811613_G_C_5;52811620_G_A_5;52811641_T_C_5;52811649_T_A_5;52811654_G_A_5;52811656_A_T_5;52811661_A_T_5;52811689_A_C_5;52811703_A_C_5;52811720_A_G_5;52811733_T_A_5;52811743_A_T_5;52811785_C_T_5;52811787_A_G_5;52811789_T_C_5;52811803_A_G_5;52811807_G_A_5;52811808_G_A_5;52811815_G_A_5;52811823_…	CD1-brain-M-2M-DNA-4;CD1-brain-M-3M-DNA-1;CD1-brain-M-4M-DNA-2;CD1-brain-M-4M-DNA-3;CD1-brain-M-5M-DNA-5
chr9:98909329-98909831	chr9:98904627-98910898	Enhancer_NonUniform	159	503	2515	global	0.00125	9.12e-208	1.25e-205	5	98909329_5;98909332_5;98909363_5;98909365_4;98909371_5;98909381_5;98909394_5;98909395_5;98909422_5;98909472_5;98909474_5;98909497_5;98909510_5;98909520_5;98909525_5;98909535_5;98909536_5;98909580_5;98909585_5;98909596_5;98909621_5;98909637_5;98909660_5;98909674_5;98909715_5;98909718_5;98909721_5;98909736_5;98909752_5;98909763_5;98909810_5;98909831_5	98909329_A_G_5;98909332_G_A_5;98909363_C_A_5;98909365_C_G_4;98909371_C_T_5;98909381_T_C_5;98909394_C_A_5;98909395_T_C_5;98909422_T_C_5;98909472_A_G_5;98909474_G_T_5;98909497_G_T_5;98909510_A_G_5;98909520_C_A_5;98909525_G_A_5;98909535_G_A_5;98909536_C_T_5;98909580_A_G_5;98909585_C_A_5;98909596_A_C_5;98909621_A_T_5;98909637_A_T_5;98909660_T_C_5;98909674_G_T_5;98909715_A_G_5;98909718_T_A_5;98909721_…	CD1-brain-M-2M-DNA-4;CD1-brain-M-3M-DNA-1;CD1-brain-M-4M-DNA-2;CD1-brain-M-4M-DNA-3;CD1-brain-M-5M-DNA-5
chr6:133775985-133776353	chr6:133772651-133778515	Enhancer_NonUniform	147	369	1845	global	0.00125	2.72e-207	3.73e-205	5	133775985_4;133776025_5;133776030_5;133776056_5;133776061_5;133776066_5;133776074_5;133776110_5;133776111_5;133776117_5;133776121_5;133776127_5;133776172_5;133776198_5;133776205_5;133776225_5;133776226_5;133776229_5;133776257_5;133776276_5;133776279_5;133776289_5;133776296_5;133776309_5;133776311_5;133776320_4;133776333_4;133776335_5;133776340_5;133776353_5	133775985_A_G_4;133776025_T_A_5;133776030_C_T_5;133776056_C_T_5;133776061_C_T_5;133776066_C_T_5;133776074_T_G_5;133776110_A_T_5;133776111_A_C_5;133776117_T_C_5;133776121_G_T_5;133776127_A_C_5;133776172_G_A_5;133776198_A_G_5;133776205_T_G_5;133776225_C_T_5;133776226_T_G_5;133776229_G_A_5;133776257_T_C_5;133776276_C_T_5;133776279_C_T_5;133776289_A_G_5;133776296_G_T_5;133776309_T_C_5;133776311_A_T_5…	CD1-brain-M-2M-DNA-4;CD1-brain-M-3M-DNA-1;CD1-brain-M-4M-DNA-2;CD1-brain-M-4M-DNA-3;CD1-brain-M-5M-DNA-5
chr7:47748515-47748978	chr7:47746328-47750633	Enhancer_NonUniform	155	464	2320	global	0.00125	2.32e-206	3.18e-204	5	47748515_5;47748547_5;47748580_5;47748613_5;47748627_5;47748640_5;47748644_5;47748677_5;47748679_5;47748697_5;47748710_5;47748717_5;47748737_5;47748745_5;47748762_5;47748768_5;47748772_5;47748792_5;47748804_5;47748846_5;47748857_5;47748864_5;47748889_5;47748898_5;47748915_5;47748916_5;47748923_5;47748946_5;47748952_5;47748955_5;47748978_5	47748515_G_A_5;47748547_G_A_5;47748580_A_G_5;47748613_T_C_5;47748627_G_A_5;47748640_A_C_5;47748644_G_A_5;47748677_G_T_5;47748679_T_C_5;47748697_G_C_5;47748710_G_C_5;47748717_C_T_5;47748737_A_G_5;47748745_G_C_5;47748762_T_C_5;47748768_G_A_5;47748772_C_A_5;47748792_G_A_5;47748804_G_A_5;47748846_A_C_5;47748857_C_T_5;47748864_A_G_5;47748889_G_T_5;47748898_G_A_5;47748915_G_T_5;47748916_G_T_5;47748923_…	CD1-brain-M-2M-DNA-4;CD1-brain-M-3M-DNA-1;CD1-brain-M-4M-DNA-2;CD1-brain-M-4M-DNA-3;CD1-brain-M-5M-DNA-5
chr6:89864349-89864570	chr6:89850701-89869400	Enhancer_NonUniform	130	222	1110	global	0.00125	3.88e-206	5.34e-204	5	89864349_5;89864352_5;89864358_5;89864359_5;89864360_5;89864365_5;89864376_5;89864398_5;89864406_5;89864432_5;89864439_5;89864445_5;89864446_5;89864447_5;89864479_5;89864480_5;89864490_5;89864501_5;89864507_5;89864535_5;89864538_5;89864543_5;89864556_5;89864562_5;89864565_5;89864570_5	89864349_G_A_5;89864352_G_A_5;89864358_T_C_5;89864359_T_C_5;89864360_G_A_5;89864365_C_A_5;89864376_T_C_5;89864398_C_A_5;89864406_C_T_5;89864432_G_A_5;89864439_T_C_5;89864445_T_C_5;89864446_A_C_5;89864447_G_A_5;89864479_C_T_5;89864480_A_G_5;89864490_T_G_5;89864501_C_T_5;89864507_G_A_5;89864535_C_T_5;89864538_A_C_5;89864543_T_G_5;89864556_T_G_5;89864562_G_T_5;89864565_T_C_5;89864570_T_C_5	CD1-brain-M-2M-DNA-4;CD1-brain-M-3M-DNA-1;CD1-brain-M-4M-DNA-2;CD1-brain-M-4M-DNA-3;CD1-brain-M-5M-DNA-5
chr5:138234956-138235421	chr5:138229943-138239104	Enhancer_NonUniform	155	466	2330	global	0.00125	4.56e-206	6.27e-204	5	138234956_5;138234970_5;138234993_5;138235016_5;138235024_5;138235038_5;138235085_5;138235090_5;138235109_5;138235124_10;138235133_5;138235142_5;138235148_5;138235155_5;138235171_5;138235217_5;138235262_5;138235267_5;138235281_5;138235283_5;138235296_5;138235320_5;138235335_5;138235373_5;138235393_5;138235394_5;138235402_5;138235414_5;138235420_5;138235421_5	138234956_G_C_5;138234970_C_T_5;138234993_A_G_5;138235016_C_T_5;138235024_T_A_5;138235038_C_G_5;138235085_G_C_5;138235090_A_C_5;138235109_A_G_5;138235124_G_C_5;138235124_G_T_5;138235133_C_T_5;138235142_G_T_5;138235148_C_G_5;138235155_T_C_5;138235171_A_G_5;138235217_G_C_5;138235262_T_A_5;138235267_A_G_5;138235281_C_G_5;138235283_T_G_5;138235296_T_G_5;138235320_C_T_5;138235335_T_G_5;138235373_T_C_5…	CD1-brain-M-2M-DNA-4;CD1-brain-M-3M-DNA-1;CD1-brain-M-4M-DNA-2;CD1-brain-M-4M-DNA-3;CD1-brain-M-5M-DNA-5
chr6:129866865-129867252	chr6:129865801-129868565	Enhancer_NonUniform	148	388	1940	global	0.00125	7.91e-206	1.09e-203	5	129866865_5;129866882_5;129866888_5;129866889_5;129866915_5;129866920_5;129866943_5;129866952_5;129866954_5;129866975_5;129867008_5;129867041_4;129867048_5;129867050_5;129867059_5;129867068_4;129867076_5;129867095_5;129867105_5;129867122_5;129867145_5;129867152_5;129867153_5;129867168_5;129867195_5;129867221_5;129867230_5;129867240_5;129867244_5;129867252_5	129866865_C_T_5;129866882_A_T_5;129866888_G_C_5;129866889_C_T_5;129866915_G_A_5;129866920_A_G_5;129866943_T_C_5;129866952_G_C_5;129866954_A_G_5;129866975_G_A_5;129867008_T_A_5;129867041_C_T_4;129867048_T_G_5;129867050_C_G_5;129867059_T_C_5;129867068_G_T_4;129867076_T_C_5;129867095_A_G_5;129867105_C_G_5;129867122_T_G_5;129867145_A_T_5;129867152_C_T_5;129867153_T_C_5;129867168_A_G_5;129867195_C_G_5…	CD1-brain-M-2M-DNA-4;CD1-brain-M-3M-DNA-1;CD1-brain-M-4M-DNA-2;CD1-brain-M-4M-DNA-3;CD1-brain-M-5M-DNA-5
chr3:97418014-97418416	chr3:97416236-97426197	Enhancer_NonUniform	149	403	2015	global	0.00125	3.85e-205	5.29e-203	5	97418014_5;97418018_5;97418061_5;97418062_5;97418096_5;97418102_5;97418105_5;97418137_5;97418138_5;97418147_5;97418149_4;97418172_5;97418173_5;97418186_5;97418205_5;97418207_5;97418208_5;97418211_5;97418221_5;97418235_5;97418284_5;97418308_5;97418312_5;97418339_5;97418371_5;97418378_5;97418393_5;97418394_5;97418413_5;97418416_5	97418014_A_C_5;97418018_A_G_5;97418061_T_C_5;97418062_T_A_5;97418096_C_A_5;97418102_T_G_5;97418105_C_G_5;97418137_C_T_5;97418138_A_G_5;97418147_T_C_5;97418149_G_A_4;97418172_A_G_5;97418173_C_A_5;97418186_T_A_5;97418205_G_A_5;97418207_T_A_5;97418208_A_T_5;97418211_C_A_5;97418221_G_C_5;97418235_A_T_5;97418284_G_T_5;97418308_A_T_5;97418312_C_A_5;97418339_A_C_5;97418371_T_C_5;97418378_A_G_5;97418393_…	CD1-brain-M-2M-DNA-4;CD1-brain-M-3M-DNA-1;CD1-brain-M-4M-DNA-2;CD1-brain-M-4M-DNA-3;CD1-brain-M-5M-DNA-5
chr6:130375929-130376279	chr6:130375363-130377600	Enhancer_NonUniform	144	351	1755	global	0.00125	5.45e-205	7.49e-203	5	130375929_3;130375952_5;130375991_5;130376011_4;130376027_5;130376034_5;130376037_4;130376041_5;130376051_5;130376057_5;130376065_5;130376078_5;130376081_5;130376084_9;130376097_5;130376140_5;130376149_9;130376153_5;130376154_5;130376167_5;130376180_5;130376203_5;130376215_5;130376222_5;130376238_5;130376262_5;130376271_5;130376279_5	130375929_C_A_3;130375952_C_T_5;130375991_C_T_5;130376011_C_T_4;130376027_C_G_5;130376034_A_C_5;130376037_A_T_4;130376041_T_C_5;130376051_A_T_5;130376057_G_C_5;130376065_C_A_5;130376078_A_G_5;130376081_C_T_5;130376084_A_G_4;130376084_A_T_5;130376097_G_A_5;130376140_A_T_5;130376149_T_A_4;130376149_T_C_5;130376153_T_A_5;130376154_A_G_5;130376167_G_T_5;130376180_G_C_5;130376203_A_T_5;130376215_C_A_5…	CD1-brain-M-2M-DNA-4;CD1-brain-M-3M-DNA-1;CD1-brain-M-4M-DNA-2;CD1-brain-M-4M-DNA-3;CD1-brain-M-5M-DNA-5
chr12:113833763-113834334	chr12:113820611-113835000	Enhancer_NonUniform	162	572	2860	global	0.00125	7.69e-204	1.06e-201	5	113833763_5;113833767_5;113833790_5;113833829_5;113833854_5;113833860_5;113833904_5;113833910_5;113833920_5;113833960_5;113833979_5;113834002_5;113834013_5;113834049_5;113834095_5;113834099_5;113834104_5;113834118_5;113834137_4;113834145_4;113834149_4;113834158_5;113834159_5;113834193_5;113834202_5;113834204_5;113834227_5;113834235_5;113834246_5;113834277_5;113834306_5;113834333_5;113834334_5	113833763_C_T_5;113833767_C_T_5;113833790_G_A_5;113833829_C_T_5;113833854_T_A_5;113833860_C_T_5;113833904_T_C_5;113833910_G_T_5;113833920_A_C_5;113833960_C_T_5;113833979_G_A_5;113834002_T_G_5;113834013_T_C_5;113834049_C_A_5;113834095_A_G_5;113834099_G_A_5;113834104_A_G_5;113834118_C_T_5;113834137_A_G_4;113834145_T_C_4;113834149_C_T_4;113834158_C_T_5;113834159_T_C_5;113834193_A_G_5;113834202_T_C_5…	CD1-brain-M-2M-DNA-4;CD1-brain-M-3M-DNA-1;CD1-brain-M-4M-DNA-2;CD1-brain-M-4M-DNA-3;CD1-brain-M-5M-DNA-5
chr1:171565295-171565543	chr1:171558316-171570319	Enhancer_NonUniform	132	249	1245	global	0.00125	2.69e-203	3.69e-201	5	171565295_5;171565308_5;171565315_5;171565321_5;171565323_5;171565325_5;171565337_5;171565339_5;171565343_5;171565346_5;171565350_5;171565370_5;171565375_5;171565402_5;171565410_5;171565419_4;171565434_5;171565437_4;171565438_4;171565451_5;171565470_5;171565473_5;171565478_5;171565479_5;171565500_5;171565527_5;171565543_5	171565295_T_G_5;171565308_G_A_5;171565315_A_G_5;171565321_C_A_5;171565323_T_G_5;171565325_A_T_5;171565337_C_G_5;171565339_A_G_5;171565343_C_T_5;171565346_G_A_5;171565350_T_C_5;171565370_A_G_5;171565375_C_T_5;171565402_T_A_5;171565410_A_T_5;171565419_G_A_4;171565434_T_C_5;171565437_C_T_4;171565438_C_A_4;171565451_G_T_5;171565470_C_A_5;171565473_T_C_5;171565478_A_G_5;171565479_C_T_5;171565500_A_G_5…	CD1-brain-M-2M-DNA-4;CD1-brain-M-3M-DNA-1;CD1-brain-M-4M-DNA-2;CD1-brain-M-4M-DNA-3;CD1-brain-M-5M-DNA-5
chr12:114556031-114556306	chr12:114554148-114559122	Enhancer_NonUniform	135	276	1380	global	0.00125	5.89e-203	8.09e-201	5	114556031_5;114556032_5;114556043_5;114556044_5;114556072_5;114556079_5;114556089_5;114556092_5;114556103_5;114556119_5;114556122_5;114556148_5;114556151_5;114556154_5;114556155_5;114556160_5;114556162_5;114556189_5;114556191_5;114556228_5;114556233_5;114556241_5;114556280_5;114556296_5;114556299_5;114556302_5;114556306_5	114556031_A_C_5;114556032_G_A_5;114556043_C_T_5;114556044_A_G_5;114556072_G_A_5;114556079_T_C_5;114556089_A_G_5;114556092_T_A_5;114556103_G_A_5;114556119_T_C_5;114556122_A_C_5;114556148_C_T_5;114556151_G_T_5;114556154_C_G_5;114556155_T_G_5;114556160_C_T_5;114556162_T_C_5;114556189_C_T_5;114556191_T_G_5;114556228_T_G_5;114556233_A_G_5;114556241_G_T_5;114556280_C_T_5;114556296_G_T_5;114556299_G_A_5…	CD1-brain-M-2M-DNA-4;CD1-brain-M-3M-DNA-1;CD1-brain-M-4M-DNA-2;CD1-brain-M-4M-DNA-3;CD1-brain-M-5M-DNA-5
chr6:133708411-133708800	chr6:133704178-133711519	Enhancer_NonUniform	145	390	1950	global	0.00125	4.79e-200	6.59e-198	5	133708411_5;133708436_5;133708441_5;133708443_5;133708455_5;133708456_5;133708457_5;133708466_5;133708478_5;133708484_5;133708512_5;133708555_5;133708564_5;133708568_5;133708591_5;133708606_5;133708607_5;133708635_5;133708644_5;133708681_5;133708682_5;133708706_5;133708716_5;133708727_5;133708734_5;133708743_5;133708757_5;133708773_5;133708800_5	133708411_C_T_5;133708436_T_A_5;133708441_C_A_5;133708443_G_A_5;133708455_A_G_5;133708456_A_G_5;133708457_A_G_5;133708466_C_T_5;133708478_G_T_5;133708484_C_T_5;133708512_A_C_5;133708555_G_T_5;133708564_C_T_5;133708568_A_C_5;133708591_T_A_5;133708606_C_T_5;133708607_G_A_5;133708635_G_A_5;133708644_C_T_5;133708681_A_T_5;133708682_A_T_5;133708706_G_T_5;133708716_T_C_5;133708727_G_A_5;133708734_C_A_5…	CD1-brain-M-2M-DNA-4;CD1-brain-M-3M-DNA-1;CD1-brain-M-4M-DNA-2;CD1-brain-M-4M-DNA-3;CD1-brain-M-5M-DNA-5
chr3:7416222-7416995	chr3:7414767-7420559	Enhancer_NonUniform	173	774	3870	global	0.00125	9.76e-200	1.34e-197	5	7416222_4;7416237_4;7416245_5;7416251_4;7416285_4;7416316_4;7416323_4;7416355_4;7416365_4;7416412_4;7416413_4;7416442_4;7416479_4;7416489_4;7416494_4;7416507_4;7416518_4;7416555_4;7416565_4;7416570_4;7416585_4;7416586_4;7416606_4;7416620_4;7416657_4;7416681_4;7416688_4;7416694_4;7416702_4;7416705_4;7416745_4;7416773_4;7416774_4;7416822_4;7416824_4;7416826_4;7416836_4;7416884_4;7416890_4;7416924_4…	7416222_G_T_4;7416237_C_T_4;7416245_G_A_5;7416251_T_C_4;7416285_C_T_4;7416316_G_A_4;7416323_G_A_4;7416355_G_A_4;7416365_G_A_4;7416412_T_C_4;7416413_G_A_4;7416442_C_T_4;7416479_C_G_4;7416489_C_G_4;7416494_A_C_4;7416507_T_C_4;7416518_C_T_4;7416555_T_A_4;7416565_A_C_4;7416570_G_A_4;7416585_A_C_4;7416586_T_C_4;7416606_T_C_4;7416620_C_G_4;7416657_T_A_4;7416681_T_G_4;7416688_A_G_4;7416694_C_T_4;7416702…	CD1-brain-M-2M-DNA-4;CD1-brain-M-3M-DNA-1;CD1-brain-M-4M-DNA-2;CD1-brain-M-4M-DNA-3;CD1-brain-M-5M-DNA-5
chr1:171524901-171525132	chr1:171524541-171529118	Enhancer_NonUniform	128	232	1160	global	0.00125	1.61e-199	2.22e-197	5	171524901_5;171524909_5;171524910_4;171524918_5;171524938_5;171524948_5;171524949_5;171524956_5;171524971_5;171524992_5;171525003_5;171525026_5;171525028_5;171525032_5;171525037_5;171525042_5;171525047_4;171525058_5;171525062_5;171525064_5;171525087_5;171525095_5;171525097_5;171525123_5;171525131_5;171525132_5	171524901_C_G_5;171524909_T_A_5;171524910_C_T_4;171524918_G_A_5;171524938_C_T_5;171524948_C_T_5;171524949_C_T_5;171524956_C_T_5;171524971_A_C_5;171524992_T_C_5;171525003_C_A_5;171525026_G_A_5;171525028_T_C_5;171525032_T_G_5;171525037_C_T_5;171525042_C_G_5;171525047_A_C_4;171525058_T_A_5;171525062_T_G_5;171525064_T_C_5;171525087_A_T_5;171525095_T_G_5;171525097_T_G_5;171525123_C_A_5;171525131_T_C_5…	CD1-brain-M-2M-DNA-4;CD1-brain-M-3M-DNA-1;CD1-brain-M-4M-DNA-2;CD1-brain-M-4M-DNA-3;CD1-brain-M-5M-DNA-5
chr7:48289728-48290231	chr7:48289727-48292553	Enhancer_NonUniform	154	504	2520	global	0.00125	5.36e-199	7.36e-197	5	48289728_5;48289742_5;48289744_5;48289752_5;48289796_5;48289804_5;48289816_4;48289825_4;48289826_4;48289845_4;48289859_5;48289883_5;48289889_5;48289925_5;48289953_5;48289956_5;48289964_5;48289989_5;48290004_5;48290018_5;48290042_5;48290045_5;48290051_5;48290074_5;48290101_5;48290116_5;48290127_5;48290129_5;48290159_4;48290166_4;48290174_4;48290202_2;48290203_2;48290231_2	48289728_G_T_5;48289742_G_A_5;48289744_G_T_5;48289752_G_T_5;48289796_C_T_5;48289804_T_C_5;48289816_G_C_4;48289825_C_A_4;48289826_C_A_4;48289845_C_T_4;48289859_A_C_5;48289883_G_A_5;48289889_C_T_5;48289925_G_T_5;48289953_A_G_5;48289956_T_C_5;48289964_G_T_5;48289989_G_A_5;48290004_T_C_5;48290018_C_G_5;48290042_A_G_5;48290045_C_G_5;48290051_A_G_5;48290074_T_G_5;48290101_C_T_5;48290116_C_T_5;48290127_…	CD1-brain-M-2M-DNA-4;CD1-brain-M-3M-DNA-1;CD1-brain-M-4M-DNA-2;CD1-brain-M-4M-DNA-3;CD1-brain-M-5M-DNA-5
chr8:21010008-21010234	chr8:21007793-21019990	Enhancer_NonUniform	127	227	1135	global	0.00125	8.81e-199	1.21e-196	5	21010008_5;21010011_5;21010013_5;21010025_8;21010039_5;21010041_5;21010056_5;21010059_5;21010060_5;21010062_4;21010070_5;21010073_5;21010074_5;21010076_5;21010080_5;21010081_5;21010123_5;21010124_5;21010133_5;21010144_5;21010183_5;21010203_5;21010220_5;21010232_5;21010234_5	21010008_A_T_5;21010011_C_T_5;21010013_C_G_5;21010025_A_C_5;21010025_A_T_3;21010039_G_T_5;21010041_A_C_4;21010041_A_T_1;21010056_T_A_5;21010059_G_A_5;21010060_G_A_5;21010062_G_A_4;21010070_T_A_5;21010073_T_C_5;21010074_A_G_5;21010076_A_G_5;21010080_A_G_5;21010081_G_C_4;21010081_G_T_1;21010123_G_A_5;21010124_T_G_5;21010133_T_A_5;21010144_T_G_5;21010183_A_G_5;21010203_A_T_5;21010220_C_T_5;21010232_…	CD1-brain-M-2M-DNA-4;CD1-brain-M-3M-DNA-1;CD1-brain-M-4M-DNA-2;CD1-brain-M-4M-DNA-3;CD1-brain-M-5M-DNA-5
chr17:34277486-34278191	chr17:34269416-34282745	Enhancer_NonUniform	168	706	3530	global	0.00125	1.41e-198	1.94e-196	5	34277486_5;34277508_5;34277556_5;34277567_5;34277584_5;34277604_5;34277635_5;34277637_5;34277640_5;34277678_5;34277689_5;34277714_5;34277724_5;34277756_5;34277757_5;34277765_5;34277771_5;34277785_5;34277829_5;34277836_5;34277866_4;34277916_5;34277921_5;34277927_5;34277943_5;34277951_5;34277998_5;34278041_5;34278046_5;34278058_5;34278105_5;34278116_5;34278157_5;34278191_4	34277486_C_T_5;34277508_C_A_5;34277556_G_A_5;34277567_T_C_5;34277584_T_C_5;34277604_G_A_5;34277635_A_G_5;34277637_A_C_5;34277640_C_T_5;34277678_G_A_5;34277689_G_T_5;34277714_C_T_5;34277724_G_A_5;34277756_C_T_5;34277757_C_T_5;34277765_A_T_5;34277771_G_A_5;34277785_C_T_5;34277829_G_T_5;34277836_A_T_5;34277866_G_C_4;34277916_G_T_5;34277921_G_A_5;34277927_T_C_5;34277943_G_A_5;34277951_G_A_5;34277998_…	CD1-brain-M-2M-DNA-4;CD1-brain-M-3M-DNA-1;CD1-brain-M-4M-DNA-2;CD1-brain-M-4M-DNA-3;CD1-brain-M-5M-DNA-5
chr1:171541218-171541420	chr1:171540165-171554349	Enhancer_NonUniform	123	203	1015	global	0.00125	4.61e-197	6.34e-195	5	171541218_3;171541222_4;171541247_5;171541251_5;171541252_5;171541258_5;171541259_5;171541261_5;171541284_5;171541323_5;171541326_3;171541328_5;171541331_4;171541335_4;171541341_5;171541353_5;171541354_5;171541365_5;171541375_5;171541389_5;171541395_10;171541396_5;171541397_5;171541403_5;171541420_5	171541218_C_T_3;171541222_G_A_4;171541247_T_C_5;171541251_C_A_5;171541252_A_G_5;171541258_A_C_5;171541259_G_T_5;171541261_A_C_5;171541284_A_G_5;171541323_G_A_5;171541326_C_A_3;171541328_G_A_5;171541331_G_A_4;171541335_T_A_4;171541341_C_T_5;171541353_T_A_5;171541354_C_A_5;171541365_C_A_5;171541375_T_G_5;171541389_C_T_5;171541395_G_C_5;171541395_G_T_5;171541396_G_A_5;171541397_G_A_4;171541397_G_T_1…	CD1-brain-M-2M-DNA-4;CD1-brain-M-3M-DNA-1;CD1-brain-M-4M-DNA-2;CD1-brain-M-4M-DNA-3;CD1-brain-M-5M-DNA-5
chr8:99652564-99652816	chr8:99652446-99653259	Enhancer_NonUniform	129	253	1265	global	0.00125	1.91e-196	2.63e-194	5	99652564_5;99652579_5;99652586_5;99652589_5;99652595_5;99652605_5;99652619_5;99652623_5;99652630_5;99652654_5;99652677_5;99652685_5;99652697_5;99652698_5;99652708_5;99652712_5;99652725_5;99652730_5;99652732_5;99652746_5;99652753_5;99652758_4;99652766_4;99652770_4;99652771_4;99652814_4;99652816_4	99652564_C_T_5;99652579_C_G_5;99652586_A_C_5;99652589_T_A_5;99652595_A_G_5;99652605_A_C_5;99652619_A_G_5;99652623_G_T_5;99652630_C_A_5;99652654_A_T_5;99652677_C_T_5;99652685_T_A_5;99652697_T_A_5;99652698_C_A_5;99652708_G_A_5;99652712_T_C_5;99652725_T_C_5;99652730_G_A_5;99652732_T_A_5;99652746_A_G_5;99652753_C_G_5;99652758_T_G_4;99652766_T_G_4;99652770_C_T_4;99652771_A_T_4;99652814_A_T_4;99652816_…	CD1-brain-M-2M-DNA-4;CD1-brain-M-3M-DNA-1;CD1-brain-M-4M-DNA-2;CD1-brain-M-4M-DNA-3;CD1-brain-M-5M-DNA-5
chr6:129910086-129910663	chr6:129909943-129911342	Enhancer_NonUniform	158	578	2890	global	0.00125	2.07e-196	2.85e-194	5	129910086_5;129910092_5;129910101_5;129910127_5;129910129_4;129910165_5;129910185_5;129910201_5;129910229_5;129910234_5;129910236_5;129910274_5;129910297_5;129910311_5;129910328_5;129910365_5;129910372_5;129910421_5;129910427_5;129910431_5;129910441_5;129910471_5;129910480_5;129910517_5;129910550_5;129910563_5;129910602_5;129910605_4;129910621_5;129910641_5;129910655_5;129910663_5	129910086_C_T_5;129910092_C_T_5;129910101_C_A_5;129910127_A_C_5;129910129_T_A_4;129910165_T_A_5;129910185_C_G_5;129910201_C_A_5;129910229_G_A_5;129910234_G_C_5;129910236_C_T_5;129910274_C_T_5;129910297_C_A_5;129910311_A_C_5;129910328_C_T_5;129910365_G_C_5;129910372_G_A_5;129910421_G_T_5;129910427_C_A_5;129910431_T_C_5;129910441_G_T_5;129910471_T_C_5;129910480_T_C_5;129910517_T_C_5;129910550_T_A_5…	CD1-brain-M-2M-DNA-4;CD1-brain-M-3M-DNA-1;CD1-brain-M-4M-DNA-2;CD1-brain-M-4M-DNA-3;CD1-brain-M-5M-DNA-5
chr8:20997002-20997350	chr8:20995230-21003287	Enhancer_NonUniform	139	349	1745	global	0.00125	4.19e-196	5.76e-194	5	20997002_5;20997012_5;20997027_5;20997061_5;20997063_5;20997065_3;20997073_5;20997098_5;20997107_3;20997139_5;20997145_5;20997157_5;20997167_5;20997181_5;20997225_5;20997226_5;20997231_5;20997260_5;20997263_5;20997293_5;20997296_5;20997300_5;20997314_5;20997320_5;20997325_5;20997328_8;20997349_5;20997350_5	20997002_A_G_5;20997012_C_A_5;20997027_C_T_5;20997061_T_C_5;20997063_T_G_5;20997065_T_G_3;20997073_C_T_5;20997098_T_C_5;20997107_C_T_3;20997139_G_T_5;20997145_G_A_5;20997157_A_C_5;20997167_T_A_5;20997181_T_A_5;20997225_G_C_5;20997226_A_G_5;20997231_A_G_5;20997260_T_A_5;20997263_T_C_5;20997293_A_G_5;20997296_A_T_5;20997300_T_G_5;20997314_C_T_5;20997320_A_T_5;20997325_T_C_5;20997328_A_C_3;20997328_…	CD1-brain-M-2M-DNA-4;CD1-brain-M-3M-DNA-1;CD1-brain-M-4M-DNA-2;CD1-brain-M-4M-DNA-3;CD1-brain-M-5M-DNA-5
chr8:20951057-20951228	chr8:20949938-20958107	Enhancer_NonUniform	118	172	860	global	0.00125	7.02e-196	9.64e-194	5	20951057_5;20951058_5;20951072_5;20951075_5;20951080_5;20951081_5;20951107_5;20951108_5;20951117_5;20951126_5;20951134_5;20951138_5;20951144_5;20951148_5;20951155_5;20951159_5;20951166_5;20951167_5;20951170_5;20951174_5;20951187_4;20951216_4;20951221_5;20951228_5	20951057_G_C_5;20951058_G_A_5;20951072_A_C_5;20951075_G_C_5;20951080_T_C_5;20951081_A_T_5;20951107_G_C_5;20951108_G_T_5;20951117_G_A_5;20951126_A_G_5;20951134_T_C_5;20951138_A_C_5;20951144_G_C_5;20951148_C_A_5;20951155_G_C_5;20951159_G_A_5;20951166_T_C_5;20951167_T_C_5;20951170_T_G_5;20951174_C_T_5;20951187_T_C_4;20951216_T_C_4;20951221_A_G_5;20951228_G_A_5	CD1-brain-M-2M-DNA-4;CD1-brain-M-3M-DNA-1;CD1-brain-M-4M-DNA-2;CD1-brain-M-4M-DNA-3;CD1-brain-M-5M-DNA-5
chr7:47934385-47934632	chr7:47931065-47940667	Enhancer_NonUniform	128	248	1240	global	0.00125	1.21e-195	1.66e-193	5	47934385_4;47934387_4;47934392_4;47934399_4;47934415_5;47934428_4;47934430_4;47934437_4;47934455_4;47934467_4;47934480_4;47934482_5;47934491_5;47934498_5;47934501_5;47934505_4;47934509_5;47934511_4;47934538_5;47934539_5;47934540_5;47934546_5;47934549_5;47934559_5;47934597_5;47934598_5;47934631_5;47934632_5	47934385_C_T_4;47934387_A_G_4;47934392_C_A_4;47934399_T_C_4;47934415_G_C_5;47934428_A_C_4;47934430_C_G_4;47934437_C_A_4;47934455_C_G_4;47934467_G_A_4;47934480_A_T_4;47934482_G_A_5;47934491_T_G_5;47934498_C_T_5;47934501_A_G_5;47934505_T_A_4;47934509_G_A_5;47934511_T_G_4;47934538_G_A_5;47934539_T_A_5;47934540_T_G_5;47934546_A_G_5;47934549_G_A_5;47934559_T_A_5;47934597_G_C_5;47934598_C_A_5;47934631_…	CD1-brain-M-2M-DNA-4;CD1-brain-M-3M-DNA-1;CD1-brain-M-4M-DNA-2;CD1-brain-M-4M-DNA-3;CD1-brain-M-5M-DNA-5
chr6:130051850-130052258	chr6:130044884-130052962	Enhancer_NonUniform	144	409	2045	global	0.00125	3.35e-195	4.6e-193	5	130051850_4;130051863_5;130051892_5;130051898_5;130051900_4;130051908_5;130051918_4;130051925_5;130051939_5;130051956_5;130051988_5;130051991_5;130052010_5;130052013_5;130052014_4;130052020_5;130052022_5;130052024_5;130052030_5;130052033_5;130052048_5;130052093_5;130052135_5;130052161_4;130052179_5;130052203_5;130052219_5;130052227_5;130052238_5;130052258_4	130051850_C_T_4;130051863_C_T_5;130051892_G_T_5;130051898_G_A_5;130051900_T_C_4;130051908_G_T_5;130051918_C_T_4;130051925_G_T_5;130051939_C_T_5;130051956_A_T_5;130051988_T_C_5;130051991_G_A_5;130052010_G_A_5;130052013_A_G_5;130052014_A_C_4;130052020_C_A_5;130052022_A_T_5;130052024_G_T_5;130052030_G_C_5;130052033_G_A_5;130052048_A_C_5;130052093_C_A_5;130052135_T_A_5;130052161_T_C_4;130052179_C_T_5…	CD1-brain-M-2M-DNA-4;CD1-brain-M-3M-DNA-1;CD1-brain-M-4M-DNA-2;CD1-brain-M-4M-DNA-3;CD1-brain-M-5M-DNA-5
chr12:114571430-114571940	chr12:114571170-114574919	Enhancer_NonUniform	152	511	2555	global	0.00125	1.2e-194	1.65e-192	5	114571430_5;114571432_5;114571441_5;114571449_5;114571497_5;114571516_5;114571548_5;114571564_5;114571575_5;114571579_5;114571598_5;114571616_5;114571638_5;114571684_5;114571691_5;114571703_5;114571708_5;114571729_5;114571742_5;114571755_5;114571781_4;114571785_4;114571786_4;114571821_5;114571823_5;114571846_5;114571864_5;114571868_5;114571904_5;114571915_5;114571940_5	114571430_A_G_5;114571432_A_G_5;114571441_A_C_5;114571449_T_C_5;114571497_G_A_5;114571516_A_C_5;114571548_T_A_5;114571564_C_T_5;114571575_A_T_5;114571579_A_C_5;114571598_G_A_5;114571616_A_G_5;114571638_T_C_5;114571684_G_A_5;114571691_A_T_5;114571703_A_T_5;114571708_T_G_5;114571729_C_T_5;114571742_C_T_5;114571755_T_A_5;114571781_G_A_3;114571781_G_T_1;114571785_T_G_4;114571786_T_G_4;114571821_G_T_5…	CD1-brain-M-2M-DNA-4;CD1-brain-M-3M-DNA-1;CD1-brain-M-4M-DNA-2;CD1-brain-M-4M-DNA-3;CD1-brain-M-5M-DNA-5
chr16:58823333-58823771	chr16:58817034-58823775	Enhancer_NonUniform	146	439	2195	global	0.00125	3.3e-194	4.52e-192	5	58823333_5;58823335_5;58823358_5;58823366_5;58823371_5;58823373_5;58823391_5;58823395_5;58823428_4;58823441_4;58823443_3;58823464_3;58823465_3;58823475_4;58823478_3;58823491_3;58823524_3;58823570_4;58823582_4;58823624_5;58823637_5;58823640_4;58823652_4;58823653_4;58823659_4;58823674_3;58823680_3;58823693_4;58823705_4;58823714_4;58823750_4;58823752_4;58823757_4;58823758_4;58823766_4;58823771_4	58823333_C_A_5;58823335_A_G_5;58823358_A_C_5;58823366_T_C_5;58823371_T_A_5;58823373_A_T_5;58823391_C_T_5;58823395_G_A_5;58823428_A_C_4;58823441_G_C_4;58823443_C_T_3;58823464_C_T_3;58823465_A_G_3;58823475_T_A_4;58823478_G_C_3;58823491_G_A_3;58823524_T_C_3;58823570_T_G_4;58823582_G_T_4;58823624_C_T_5;58823637_T_C_5;58823640_C_T_4;58823652_A_G_4;58823653_C_G_4;58823659_T_G_4;58823674_C_T_3;58823680_…	CD1-brain-M-2M-DNA-4;CD1-brain-M-3M-DNA-1;CD1-brain-M-4M-DNA-2;CD1-brain-M-4M-DNA-3;CD1-brain-M-5M-DNA-5
chr12:104113268-104113469	chr12:104113246-104115948	Enhancer_NonUniform	121	202	1010	global	0.00125	2.96e-193	4.07e-191	5	104113268_5;104113275_5;104113279_5;104113288_5;104113297_3;104113299_3;104113303_5;104113324_5;104113328_5;104113334_10;104113337_5;104113360_5;104113362_5;104113370_5;104113371_5;104113372_5;104113389_5;104113398_5;104113406_5;104113428_5;104113441_5;104113448_5;104113457_5;104113469_5	104113268_C_T_5;104113275_T_G_5;104113279_T_C_5;104113288_C_T_5;104113297_G_A_3;104113299_C_T_3;104113303_G_A_5;104113324_C_A_4;104113324_C_G_1;104113328_C_G_5;104113334_A_G_5;104113334_A_T_5;104113337_C_T_5;104113360_C_T_5;104113362_T_A_5;104113370_G_T_5;104113371_G_T_5;104113372_G_T_5;104113389_C_T_5;104113398_A_G_5;104113406_A_G_5;104113428_C_T_5;104113441_C_T_5;104113448_C_T_5;104113457_T_A_5…	CD1-brain-M-2M-DNA-4;CD1-brain-M-3M-DNA-1;CD1-brain-M-4M-DNA-2;CD1-brain-M-4M-DNA-3;CD1-brain-M-5M-DNA-5
chr1:171579774-171579935	chr1:171579170-171580707	Enhancer_NonUniform	115	162	810	global	0.00125	9.07e-193	1.24e-190	5	171579774_5;171579778_5;171579783_5;171579789_7;171579808_5;171579817_5;171579825_5;171579830_5;171579833_5;171579842_5;171579855_5;171579859_5;171579862_5;171579865_5;171579866_3;171579870_5;171579871_5;171579881_5;171579894_5;171579899_5;171579922_5;171579929_5;171579935_5	171579774_G_A_5;171579778_T_C_5;171579783_G_A_5;171579789_C_A_5;171579789_C_T_2;171579808_C_T_5;171579817_G_T_5;171579825_C_T_5;171579830_C_A_5;171579833_G_T_5;171579842_C_T_5;171579855_G_A_5;171579859_C_G_5;171579862_G_A_5;171579865_A_G_5;171579866_G_A_3;171579870_C_T_5;171579871_T_G_5;171579881_T_C_5;171579894_C_A_5;171579899_A_C_5;171579922_C_T_5;171579929_T_A_5;171579935_T_C_5	CD1-brain-M-2M-DNA-4;CD1-brain-M-3M-DNA-1;CD1-brain-M-4M-DNA-2;CD1-brain-M-4M-DNA-3;CD1-brain-M-5M-DNA-5
chr1:133357086-133357490	chr1:133356574-133358403	Enhancer_NonUniform	142	405	2025	global	0.00125	2.95e-192	4.05e-190	5	133357086_5;133357087_5;133357091_5;133357135_5;133357138_5;133357152_5;133357162_5;133357163_5;133357184_5;133357206_5;133357223_5;133357248_4;133357292_5;133357298_5;133357302_5;133357315_5;133357322_5;133357350_5;133357372_5;133357380_5;133357388_8;133357414_5;133357418_5;133357441_5;133357447_5;133357448_5;133357461_5;133357490_5	133357086_C_T_5;133357087_T_G_5;133357091_C_T_5;133357135_G_A_5;133357138_T_G_5;133357152_T_C_5;133357162_A_T_5;133357163_G_A_5;133357184_T_C_5;133357206_G_A_5;133357223_C_T_5;133357248_G_A_4;133357292_T_G_5;133357298_A_T_5;133357302_A_G_5;133357315_G_T_5;133357322_A_G_5;133357350_G_T_5;133357372_G_A_5;133357380_G_A_5;133357388_G_*_3;133357388_G_A_5;133357414_G_A_5;133357418_G_T_5;133357441_A_G_5…	CD1-brain-M-2M-DNA-4;CD1-brain-M-3M-DNA-1;CD1-brain-M-4M-DNA-2;CD1-brain-M-4M-DNA-3;CD1-brain-M-5M-DNA-5
chr12:114803613-114803834	chr12:114803368-114822531	Enhancer_NonUniform	123	222	1110	global	0.00125	4.9e-192	6.73e-190	5	114803613_4;114803622_4;114803625_5;114803626_5;114803638_5;114803655_5;114803666_5;114803703_4;114803711_5;114803712_5;114803715_5;114803729_5;114803740_5;114803743_5;114803757_5;114803763_5;114803771_5;114803772_5;114803795_5;114803812_6;114803813_5;114803823_5;114803828_5;114803831_6;114803834_4	114803613_C_G_4;114803622_C_T_4;114803625_T_C_5;114803626_G_A_5;114803638_C_T_5;114803655_G_T_5;114803666_T_G_5;114803703_T_C_4;114803711_T_A_5;114803712_A_T_5;114803715_G_A_5;114803729_G_A_5;114803740_A_G_5;114803743_T_C_5;114803757_C_A_2;114803757_C_T_3;114803763_C_T_5;114803771_C_A_5;114803772_T_A_5;114803795_C_T_5;114803812_T_A_1;114803812_T_C_5;114803813_C_A_5;114803823_C_T_5;114803828_C_T_5…	CD1-brain-M-2M-DNA-4;CD1-brain-M-3M-DNA-1;CD1-brain-M-4M-DNA-2;CD1-brain-M-4M-DNA-3;CD1-brain-M-5M-DNA-5
chr16:47947539-47947948	chr16:47938404-47955346	Enhancer_NonUniform	142	410	2050	global	0.00125	1.74e-191	2.39e-189	5	47947539_5;47947560_5;47947561_5;47947564_5;47947566_5;47947590_5;47947608_5;47947609_5;47947638_5;47947646_5;47947655_5;47947667_5;47947668_5;47947669_5;47947673_5;47947674_5;47947685_5;47947721_5;47947723_5;47947734_5;47947779_5;47947806_5;47947817_5;47947830_5;47947854_5;47947898_4;47947899_4;47947901_4;47947948_5	47947539_A_G_5;47947560_C_G_5;47947561_C_A_5;47947564_G_A_5;47947566_T_A_5;47947590_A_G_5;47947608_T_C_5;47947609_G_A_5;47947638_G_T_5;47947646_A_G_5;47947655_C_T_5;47947667_G_C_5;47947668_T_C_5;47947669_G_T_5;47947673_G_C_5;47947674_G_A_5;47947685_A_G_5;47947721_A_G_5;47947723_T_C_5;47947734_A_G_5;47947779_A_G_5;47947806_T_A_5;47947817_T_A_5;47947830_A_T_5;47947854_A_C_5;47947898_G_T_4;47947899_…	CD1-brain-M-2M-DNA-4;CD1-brain-M-3M-DNA-1;CD1-brain-M-4M-DNA-2;CD1-brain-M-4M-DNA-3;CD1-brain-M-5M-DNA-5
chr10:118390337-118390727	chr10:118384401-118412182	Enhancer_NonUniform	140	391	1955	global	0.00125	7.06e-191	9.69e-189	5	118390337_5;118390347_5;118390351_5;118390366_5;118390368_5;118390401_5;118390431_5;118390442_5;118390452_5;118390466_5;118390469_5;118390473_5;118390475_5;118390491_5;118390501_5;118390541_5;118390546_5;118390575_5;118390582_5;118390585_5;118390596_5;118390645_5;118390647_5;118390655_5;118390670_5;118390706_5;118390713_5;118390727_5	118390337_T_G_5;118390347_T_C_5;118390351_T_G_5;118390366_T_G_5;118390368_C_A_5;118390401_C_T_5;118390431_T_G_5;118390442_G_T_5;118390452_C_T_5;118390466_A_G_5;118390469_T_C_5;118390473_C_T_5;118390475_G_A_5;118390491_A_T_5;118390501_T_A_5;118390541_C_T_5;118390546_T_C_5;118390575_C_T_5;118390582_A_G_5;118390585_T_A_5;118390596_A_T_5;118390645_T_C_5;118390647_A_G_5;118390655_C_T_5;118390670_A_C_5…	CD1-brain-M-2M-DNA-4;CD1-brain-M-3M-DNA-1;CD1-brain-M-4M-DNA-2;CD1-brain-M-4M-DNA-3;CD1-brain-M-5M-DNA-5
chr1:171532680-171532949	chr1:171531182-171533290	Enhancer_NonUniform	128	270	1350	global	0.00125	9.95e-191	1.36e-188	5	171532680_5;171532713_5;171532720_5;171532730_5;171532747_5;171532754_4;171532767_5;171532770_5;171532808_4;171532811_5;171532819_5;171532822_5;171532828_5;171532830_5;171532832_5;171532845_5;171532847_4;171532855_5;171532860_5;171532865_6;171532873_5;171532877_5;171532887_5;171532926_5;171532946_5;171532949_5	171532680_A_G_5;171532713_G_T_5;171532720_G_T_5;171532730_G_C_5;171532747_A_C_5;171532754_A_C_1;171532754_A_G_3;171532767_T_C_5;171532770_T_C_5;171532808_G_A_4;171532811_A_G_5;171532819_T_C_5;171532822_T_C_5;171532828_A_C_5;171532830_T_C_5;171532832_T_A_5;171532845_G_A_2;171532845_G_T_3;171532847_A_T_4;171532855_T_A_5;171532860_T_C_5;171532865_T_*_3;171532865_T_A_3;171532873_G_A_5;171532877_G_T_5…	CD1-brain-M-2M-DNA-4;CD1-brain-M-3M-DNA-1;CD1-brain-M-4M-DNA-2;CD1-brain-M-4M-DNA-3;CD1-brain-M-5M-DNA-5
chr8:99728938-99729457	chr8:99717841-99731207	Enhancer_NonUniform	150	520	2600	global	0.00125	4.3e-190	5.9e-188	5	99728938_5;99728975_5;99728980_5;99728985_5;99729001_5;99729008_5;99729053_5;99729099_5;99729115_5;99729123_5;99729126_5;99729130_5;99729148_5;99729187_5;99729188_5;99729201_5;99729217_5;99729223_5;99729239_5;99729243_5;99729269_5;99729285_5;99729330_5;99729348_5;99729385_5;99729390_5;99729420_5;99729438_5;99729451_5;99729457_5	99728938_C_T_5;99728975_A_G_5;99728980_G_A_5;99728985_G_A_5;99729001_T_C_5;99729008_A_G_5;99729053_G_A_5;99729099_G_A_5;99729115_T_G_5;99729123_T_C_5;99729126_T_A_5;99729130_T_C_5;99729148_C_T_5;99729187_T_C_5;99729188_T_C_5;99729201_G_A_5;99729217_C_T_5;99729223_A_T_5;99729239_T_C_5;99729243_A_C_5;99729269_G_A_5;99729285_C_T_5;99729330_G_T_5;99729348_T_C_5;99729385_G_A_5;99729390_T_G_5;99729420_…	CD1-brain-M-2M-DNA-4;CD1-brain-M-3M-DNA-1;CD1-brain-M-4M-DNA-2;CD1-brain-M-4M-DNA-3;CD1-brain-M-5M-DNA-5
chr11:71198813-71199078	chr11:71196753-71201138	Enhancer_NonUniform	127	266	1330	global	0.00125	1.17e-189	1.6e-187	5	71198813_5;71198819_5;71198833_5;71198849_5;71198850_5;71198866_5;71198875_5;71198886_4;71198895_5;71198896_5;71198899_5;71198901_3;71198905_5;71198917_8;71198919_5;71198932_5;71198974_5;71199016_5;71199028_5;71199034_5;71199036_5;71199040_5;71199062_5;71199067_5;71199074_3;71199078_4	71198813_A_G_5;71198819_A_C_5;71198833_G_A_5;71198849_C_G_5;71198850_A_G_5;71198866_C_T_5;71198875_T_C_5;71198886_A_G_4;71198895_C_T_5;71198896_A_G_5;71198899_G_A_5;71198901_A_G_3;71198905_A_T_5;71198917_C_A_3;71198917_C_T_5;71198919_A_G_5;71198932_G_T_5;71198974_C_T_5;71199016_C_T_5;71199028_T_C_5;71199034_T_A_5;71199036_T_C_5;71199040_A_G_5;71199062_T_A_5;71199067_C_T_5;71199074_C_T_3;71199078_…	CD1-brain-M-2M-DNA-4;CD1-brain-M-3M-DNA-1;CD1-brain-M-4M-DNA-2;CD1-brain-M-4M-DNA-3;CD1-brain-M-5M-DNA-5
chr17:23329612-23330011	chr17:23327426-23331810	Enhancer_NonUniform	140	400	2000	global	0.00125	1.82e-189	2.49e-187	5	23329612_5;23329649_5;23329652_5;23329669_5;23329677_5;23329680_5;23329684_5;23329714_5;23329715_5;23329744_5;23329751_5;23329768_5;23329774_5;23329797_5;23329806_5;23329834_5;23329844_5;23329848_5;23329850_5;23329853_5;23329870_5;23329882_5;23329889_5;23329930_5;23329943_5;23329963_5;23329970_5;23330011_5	23329612_G_A_5;23329649_G_A_5;23329652_G_A_5;23329669_C_T_5;23329677_A_C_5;23329680_G_A_5;23329684_C_A_5;23329714_G_A_5;23329715_G_A_5;23329744_A_C_5;23329751_A_G_5;23329768_A_T_5;23329774_C_A_5;23329797_T_G_5;23329806_A_T_5;23329834_C_G_5;23329844_C_T_5;23329848_T_G_5;23329850_G_T_5;23329853_C_T_5;23329870_C_G_5;23329882_C_A_5;23329889_G_C_5;23329930_G_A_5;23329943_G_A_5;23329963_T_C_5;23329970_…	CD1-brain-M-2M-DNA-4;CD1-brain-M-3M-DNA-1;CD1-brain-M-4M-DNA-2;CD1-brain-M-4M-DNA-3;CD1-brain-M-5M-DNA-5
chr17:23518961-23519350	chr17:23511087-23529060	Enhancer_NonUniform	139	390	1950	global	0.00125	3.03e-189	4.16e-187	5	23518961_5;23518973_5;23518975_5;23518990_5;23519008_5;23519010_5;23519011_5;23519018_5;23519019_5;23519041_5;23519047_5;23519077_5;23519092_5;23519099_5;23519107_5;23519109_5;23519152_5;23519162_5;23519189_4;23519191_5;23519208_5;23519209_5;23519220_5;23519252_5;23519298_5;23519300_5;23519337_5;23519350_5	23518961_G_A_5;23518973_A_C_5;23518975_G_A_5;23518990_A_G_5;23519008_G_A_5;23519010_A_G_5;23519011_G_T_5;23519018_T_A_5;23519019_T_C_5;23519041_T_G_5;23519047_A_G_5;23519077_A_G_5;23519092_C_T_5;23519099_T_C_5;23519107_G_A_5;23519109_T_C_5;23519152_G_A_5;23519162_A_C_5;23519189_A_G_4;23519191_A_G_5;23519208_T_A_5;23519209_C_A_5;23519220_C_T_5;23519252_G_T_5;23519298_G_A_5;23519300_T_C_5;23519337_…	CD1-brain-M-2M-DNA-4;CD1-brain-M-3M-DNA-1;CD1-brain-M-4M-DNA-2;CD1-brain-M-4M-DNA-3;CD1-brain-M-5M-DNA-5
chr17:23330407-23330798	chr17:23327426-23331810	Enhancer_NonUniform	139	392	1960	global	0.00125	6.26e-189	8.59e-187	5	23330407_5;23330416_5;23330424_5;23330443_5;23330446_5;23330452_5;23330486_5;23330499_5;23330517_5;23330519_5;23330536_5;23330560_5;23330567_5;23330569_5;23330573_5;23330577_5;23330594_5;23330604_5;23330607_5;23330654_5;23330662_5;23330687_5;23330688_5;23330736_5;23330742_5;23330779_5;23330781_4;23330798_5	23330407_G_T_5;23330416_G_C_5;23330424_A_T_5;23330443_G_C_5;23330446_G_A_5;23330452_C_T_5;23330486_T_C_5;23330499_T_C_5;23330517_C_T_5;23330519_C_T_5;23330536_C_T_5;23330560_T_C_5;23330567_C_T_5;23330569_T_A_5;23330573_C_T_5;23330577_G_T_5;23330594_G_A_5;23330604_G_T_5;23330607_G_A_5;23330654_G_A_5;23330662_G_A_5;23330687_A_G_5;23330688_G_A_5;23330736_T_C_5;23330742_G_A_5;23330779_G_A_5;23330781_…	CD1-brain-M-2M-DNA-4;CD1-brain-M-3M-DNA-1;CD1-brain-M-4M-DNA-2;CD1-brain-M-4M-DNA-3;CD1-brain-M-5M-DNA-5
chr12:113777469-113777787	chr12:113777042-113780217	Enhancer_NonUniform	132	319	1595	global	0.00125	1.41e-188	1.94e-186	5	113777469_5;113777478_5;113777485_4;113777491_4;113777493_4;113777502_5;113777503_5;113777516_5;113777530_5;113777532_5;113777537_5;113777538_7;113777557_5;113777578_3;113777595_5;113777596_5;113777603_5;113777628_5;113777632_5;113777677_5;113777683_5;113777690_5;113777721_5;113777752_5;113777760_5;113777770_5;113777787_5	113777469_A_C_5;113777478_G_T_5;113777485_A_T_4;113777491_T_C_4;113777493_C_G_4;113777502_T_C_5;113777503_A_G_5;113777516_T_A_5;113777530_A_T_5;113777532_T_C_5;113777537_C_A_5;113777538_T_A_4;113777538_T_C_3;113777557_T_G_5;113777578_G_A_3;113777595_A_C_5;113777596_G_A_5;113777603_T_C_5;113777628_T_G_5;113777632_G_C_5;113777677_T_C_5;113777683_A_C_5;113777690_C_A_5;113777721_T_A_5;113777752_C_T_5…	CD1-brain-M-2M-DNA-4;CD1-brain-M-3M-DNA-1;CD1-brain-M-4M-DNA-2;CD1-brain-M-4M-DNA-3;CD1-brain-M-5M-DNA-5
chr7:108249558-108250256	chr7:108246723-108251050	Enhancer_NonUniform	161	699	3495	global	0.00125	4.11e-188	5.64e-186	5	108249558_4;108249560_4;108249564_4;108249570_4;108249577_4;108249578_4;108249619_4;108249650_4;108249668_4;108249682_4;108249719_4;108249769_4;108249770_4;108249790_4;108249838_4;108249849_3;108249892_5;108249904_5;108249911_5;108249925_5;108249958_5;108249980_5;108249984_5;108249992_5;108250012_4;108250024_4;108250049_4;108250086_4;108250102_4;108250114_4;108250153_4;108250189_5;108250190_5;108…	108249558_A_G_4;108249560_A_G_4;108249564_T_G_4;108249570_C_T_4;108249577_G_A_4;108249578_A_G_4;108249619_A_C_4;108249650_T_A_4;108249668_T_C_4;108249682_G_A_4;108249719_T_A_4;108249769_G_T_4;108249770_C_T_4;108249790_T_C_4;108249838_C_T_4;108249849_T_C_3;108249892_C_T_5;108249904_A_G_5;108249911_A_C_5;108249925_A_T_5;108249958_T_G_5;108249980_G_A_5;108249984_A_C_5;108249992_A_G_5;108250012_C_T_4…	CD1-brain-M-2M-DNA-4;CD1-brain-M-3M-DNA-1;CD1-brain-M-4M-DNA-2;CD1-brain-M-4M-DNA-3;CD1-brain-M-5M-DNA-5
chr1:171579174-171579466	chr1:171579170-171580707	Enhancer_NonUniform	129	293	1465	global	0.00125	6.47e-188	8.87e-186	5	171579174_5;171579182_5;171579193_5;171579194_4;171579201_5;171579204_5;171579208_5;171579210_5;171579212_4;171579223_5;171579258_5;171579295_5;171579301_5;171579339_5;171579343_5;171579346_5;171579352_5;171579354_5;171579356_5;171579365_5;171579378_5;171579400_5;171579404_5;171579409_5;171579416_6;171579466_5	171579174_A_C_5;171579182_C_T_5;171579193_C_T_5;171579194_A_G_4;171579201_T_A_5;171579204_G_A_5;171579208_A_T_5;171579210_C_T_5;171579212_G_T_4;171579223_G_C_5;171579258_A_C_5;171579295_G_A_5;171579301_C_T_5;171579339_T_C_5;171579343_A_C_5;171579346_G_T_5;171579352_A_T_5;171579354_C_T_5;171579356_C_T_5;171579365_A_G_5;171579378_C_A_5;171579400_G_A_5;171579404_G_A_5;171579409_T_G_5;171579416_A_*_3…	CD1-brain-M-2M-DNA-4;CD1-brain-M-3M-DNA-1;CD1-brain-M-4M-DNA-2;CD1-brain-M-4M-DNA-3;CD1-brain-M-5M-DNA-5
chr12:114416089-114416599	chr12:114415951-114416967	Enhancer_NonUniform	148	511	2555	global	0.00125	7.59e-188	1.04e-185	5	114416089_5;114416117_5;114416162_5;114416183_5;114416198_5;114416201_5;114416204_5;114416209_5;114416245_5;114416249_2;114416282_5;114416293_5;114416305_5;114416310_5;114416324_5;114416338_5;114416339_5;114416385_5;114416389_5;114416407_5;114416423_5;114416437_6;114416453_5;114416471_5;114416516_5;114416550_5;114416568_5;114416569_5;114416581_5;114416599_5	114416089_A_G_5;114416117_A_C_5;114416162_T_C_5;114416183_T_C_5;114416198_G_A_5;114416201_T_G_5;114416204_C_T_5;114416209_C_T_5;114416245_C_T_5;114416249_C_*_1;114416249_C_T_1;114416282_C_A_5;114416293_C_G_5;114416305_A_G_5;114416310_T_C_5;114416324_C_T_5;114416338_A_T_5;114416339_G_A_5;114416385_T_G_5;114416389_A_G_5;114416407_C_A_5;114416423_T_A_5;114416437_T_A_5;114416437_T_C_1;114416453_A_T_5…	CD1-brain-M-2M-DNA-4;CD1-brain-M-3M-DNA-1;CD1-brain-M-4M-DNA-2;CD1-brain-M-4M-DNA-3;CD1-brain-M-5M-DNA-5
chrY:2349087-2349528	chrY:2348361-2350546	Enhancer_NonUniform	142	442	2210	global	0.00125	8.91e-187	1.22e-184	5	2349087_5;2349134_5;2349162_5;2349176_5;2349194_5;2349198_4;2349201_4;2349204_4;2349207_4;2349208_4;2349223_5;2349235_5;2349242_5;2349269_5;2349279_5;2349287_5;2349324_5;2349330_5;2349349_5;2349378_4;2349381_4;2349387_4;2349411_5;2349414_5;2349417_5;2349443_5;2349446_5;2349452_5;2349478_5;2349528_5	2349087_G_A_5;2349134_C_T_5;2349162_G_A_5;2349176_T_C_5;2349194_G_T_5;2349198_C_T_4;2349201_C_G_4;2349204_A_G_4;2349207_G_T_4;2349208_A_G_4;2349223_G_T_5;2349235_G_T_5;2349242_G_A_5;2349269_G_A_5;2349279_T_C_5;2349287_T_C_5;2349324_C_A_5;2349330_A_G_5;2349349_A_T_5;2349378_G_A_4;2349381_G_A_4;2349387_G_A_4;2349411_G_T_5;2349414_T_A_5;2349417_G_T_5;2349443_A_T_5;2349446_A_G_5;2349452_T_C_5;2349478…	CD1-brain-M-2M-DNA-4;CD1-brain-M-3M-DNA-1;CD1-brain-M-4M-DNA-2;CD1-brain-M-4M-DNA-3;CD1-brain-M-5M-DNA-5
chr7:47758534-47758732	chr7:47755551-47761183	Enhancer_NonUniform	117	199	995	global	0.00125	6.25e-186	8.57e-184	5	47758534_5;47758535_5;47758539_5;47758541_5;47758545_5;47758563_5;47758565_5;47758572_5;47758573_5;47758582_5;47758583_5;47758584_5;47758585_5;47758590_5;47758594_5;47758610_5;47758636_5;47758651_5;47758653_5;47758671_4;47758677_4;47758679_4;47758697_5;47758732_5	47758534_C_T_5;47758535_C_G_5;47758539_A_C_5;47758541_A_G_5;47758545_G_A_5;47758563_T_C_5;47758565_C_T_5;47758572_G_T_5;47758573_G_T_5;47758582_C_T_5;47758583_T_C_5;47758584_T_C_5;47758585_G_A_5;47758590_C_A_5;47758594_T_C_5;47758610_G_A_5;47758636_G_A_5;47758651_G_A_5;47758653_A_T_5;47758671_C_T_4;47758677_T_C_4;47758679_A_C_4;47758697_G_A_5;47758732_C_G_5	CD1-brain-M-2M-DNA-4;CD1-brain-M-3M-DNA-1;CD1-brain-M-4M-DNA-2;CD1-brain-M-4M-DNA-3;CD1-brain-M-5M-DNA-5
chr12:94713911-94714235	chr12:94713909-94714618	Enhancer_NonUniform	131	325	1625	global	0.00125	1.25e-185	1.72e-183	5	94713911_5;94713916_5;94713926_5;94713967_5;94713977_5;94713980_5;94713985_5;94713999_5;94714041_5;94714059_5;94714061_5;94714082_5;94714091_5;94714102_5;94714110_5;94714117_5;94714118_5;94714128_5;94714153_5;94714179_5;94714188_5;94714190_5;94714208_5;94714215_5;94714227_4;94714230_4;94714235_3	94713911_G_A_5;94713916_A_G_5;94713926_G_A_5;94713967_A_T_5;94713977_T_C_5;94713980_T_A_5;94713985_G_T_5;94713999_A_G_5;94714041_A_G_5;94714059_T_A_5;94714061_T_A_5;94714082_G_C_5;94714091_A_C_5;94714102_A_C_5;94714110_A_C_5;94714117_A_G_5;94714118_G_A_5;94714128_T_A_5;94714153_G_A_5;94714179_G_A_5;94714188_T_A_5;94714190_T_C_5;94714208_A_T_5;94714215_C_A_5;94714227_A_G_4;94714230_C_T_4;94714235_…	CD1-brain-M-2M-DNA-4;CD1-brain-M-3M-DNA-1;CD1-brain-M-4M-DNA-2;CD1-brain-M-4M-DNA-3;CD1-brain-M-5M-DNA-5
chr8:26158277-26158508	chr8:26156598-26160768	Enhancer_NonUniform	121	232	1160	global	0.00125	1.27e-185	1.74e-183	5	26158277_5;26158284_5;26158291_5;26158312_5;26158335_5;26158340_5;26158344_5;26158350_5;26158354_5;26158355_5;26158364_5;26158369_5;26158374_5;26158389_5;26158395_4;26158405_5;26158411_5;26158435_5;26158443_5;26158466_5;26158472_5;26158474_5;26158488_5;26158492_4;26158508_3	26158277_G_A_5;26158284_T_C_5;26158291_T_A_5;26158312_C_A_5;26158335_T_A_5;26158340_G_A_5;26158344_A_T_5;26158350_G_A_5;26158354_C_T_5;26158355_C_G_5;26158364_C_A_5;26158369_G_T_5;26158374_C_T_5;26158389_C_T_5;26158395_C_G_4;26158405_C_T_5;26158411_C_A_1;26158411_C_T_4;26158435_G_A_5;26158443_C_A_5;26158466_T_C_5;26158472_T_C_5;26158474_C_A_5;26158488_G_A_5;26158492_C_T_4;26158508_G_C_3	CD1-brain-M-2M-DNA-4;CD1-brain-M-3M-DNA-1;CD1-brain-M-4M-DNA-2;CD1-brain-M-4M-DNA-3;CD1-brain-M-5M-DNA-5
chr6:140652026-140652458	chr6:140651990-140654489	Enhancer_NonUniform	140	433	2165	global	0.00125	1.44e-184	1.98e-182	5	140652026_4;140652038_4;140652062_3;140652079_5;140652109_5;140652110_5;140652147_5;140652159_5;140652183_4;140652186_4;140652205_5;140652214_5;140652215_5;140652233_5;140652236_5;140652237_5;140652241_4;140652242_5;140652285_5;140652289_5;140652312_5;140652344_5;140652349_5;140652354_5;140652388_3;140652396_5;140652413_5;140652428_5;140652430_4;140652458_5	140652026_A_C_4;140652038_G_C_4;140652062_A_T_3;140652079_C_T_5;140652109_G_C_5;140652110_G_A_5;140652147_A_C_5;140652159_G_A_5;140652183_T_C_4;140652186_C_T_4;140652205_A_G_5;140652214_G_C_5;140652215_G_A_5;140652233_T_C_5;140652236_T_C_5;140652237_T_C_5;140652241_G_C_4;140652242_T_A_5;140652285_T_G_5;140652289_T_A_5;140652312_A_G_5;140652344_A_G_5;140652349_A_G_5;140652354_A_G_5;140652388_G_A_3…	CD1-brain-M-2M-DNA-4;CD1-brain-M-3M-DNA-1;CD1-brain-M-4M-DNA-2;CD1-brain-M-4M-DNA-3;CD1-brain-M-5M-DNA-5
chr17:48144426-48144707	chr17:48139646-48145393	Enhancer_NonUniform	126	282	1410	global	0.00125	2.01e-184	2.75e-182	5	48144426_5;48144431_5;48144434_5;48144455_5;48144462_5;48144479_5;48144481_5;48144482_5;48144487_5;48144492_5;48144516_5;48144525_5;48144538_5;48144541_5;48144545_5;48144595_3;48144610_4;48144615_5;48144616_5;48144628_5;48144632_5;48144635_5;48144647_5;48144651_5;48144678_5;48144707_4	48144426_G_A_5;48144431_G_T_5;48144434_C_G_5;48144455_A_G_5;48144462_A_G_5;48144479_C_A_5;48144481_G_A_5;48144482_T_G_5;48144487_A_G_5;48144492_A_T_5;48144516_T_C_5;48144525_C_T_5;48144538_G_A_5;48144541_T_G_5;48144545_G_A_5;48144595_G_T_3;48144610_G_T_4;48144615_T_C_5;48144616_G_C_5;48144628_A_G_5;48144632_C_T_5;48144635_G_A_5;48144647_T_C_5;48144651_T_C_5;48144678_C_G_5;48144707_T_C_4	CD1-brain-M-2M-DNA-4;CD1-brain-M-3M-DNA-1;CD1-brain-M-4M-DNA-2;CD1-brain-M-4M-DNA-3;CD1-brain-M-5M-DNA-5
chr12:113992326-113992772	chr12:113986956-113995639	Enhancer_NonUniform	141	447	2235	global	0.00125	2.45e-184	3.35e-182	5	113992326_4;113992376_5;113992388_5;113992405_5;113992440_5;113992453_5;113992467_5;113992500_5;113992527_5;113992564_5;113992588_5;113992601_5;113992602_5;113992632_5;113992633_5;113992644_6;113992658_5;113992667_5;113992708_6;113992712_5;113992722_5;113992724_5;113992743_5;113992749_5;113992754_5;113992755_5;113992769_5;113992772_5	113992326_T_C_4;113992376_G_T_5;113992388_C_A_5;113992405_C_G_5;113992440_T_C_5;113992453_T_G_5;113992467_G_A_5;113992500_A_C_5;113992527_T_C_5;113992564_A_G_5;113992588_A_G_5;113992601_T_G_5;113992602_G_C_5;113992632_C_A_5;113992633_T_C_5;113992644_A_C_1;113992644_A_T_5;113992658_G_A_5;113992667_T_C_5;113992708_T_*_1;113992708_T_C_5;113992712_A_G_5;113992722_T_G_5;113992724_T_A_5;113992743_G_A_5…	CD1-brain-M-2M-DNA-4;CD1-brain-M-3M-DNA-1;CD1-brain-M-4M-DNA-2;CD1-brain-M-4M-DNA-3;CD1-brain-M-5M-DNA-5
chr6:129866070-129866481	chr6:129865801-129868565	Enhancer_NonUniform	138	412	2060	global	0.00125	4.15e-184	5.69e-182	5	129866070_5;129866089_5;129866109_5;129866132_5;129866136_5;129866145_5;129866170_5;129866173_5;129866182_5;129866204_5;129866212_5;129866231_5;129866270_5;129866310_5;129866312_5;129866334_5;129866353_5;129866355_5;129866361_5;129866365_4;129866368_5;129866382_5;129866388_5;129866412_5;129866438_5;129866446_5;129866470_5;129866481_4	129866070_T_C_5;129866089_G_A_5;129866109_T_G_5;129866132_C_T_5;129866136_G_T_5;129866145_T_A_5;129866170_A_T_5;129866173_G_T_5;129866182_G_A_5;129866204_C_A_5;129866212_A_G_5;129866231_C_T_5;129866270_G_C_5;129866310_G_A_5;129866312_C_T_5;129866334_A_T_5;129866353_A_C_5;129866355_A_G_5;129866361_G_C_5;129866365_T_A_4;129866368_C_T_5;129866382_A_G_5;129866388_A_G_5;129866412_T_C_5;129866438_T_C_5…	CD1-brain-M-2M-DNA-4;CD1-brain-M-3M-DNA-1;CD1-brain-M-4M-DNA-2;CD1-brain-M-4M-DNA-3;CD1-brain-M-5M-DNA-5
chr12:96409831-96410269	chr12:96406962-96414303	Enhancer_NonUniform	140	439	2195	global	0.00125	1.02e-183	1.39e-181	5	96409831_5;96409836_5;96409844_5;96409854_5;96409861_5;96409884_5;96409900_5;96409918_5;96409937_5;96409957_5;96409989_5;96409998_5;96410006_5;96410007_5;96410031_5;96410055_5;96410065_5;96410113_5;96410135_5;96410150_5;96410159_5;96410172_5;96410196_5;96410246_5;96410259_5;96410260_5;96410264_5;96410269_5	96409831_A_G_5;96409836_C_T_5;96409844_T_C_5;96409854_T_C_5;96409861_A_C_5;96409884_G_C_5;96409900_A_C_5;96409918_T_G_5;96409937_C_A_5;96409957_T_C_5;96409989_A_G_5;96409998_G_C_5;96410006_T_C_5;96410007_C_T_5;96410031_C_T_5;96410055_A_T_5;96410065_T_C_5;96410113_G_A_5;96410135_G_A_5;96410150_C_T_5;96410159_T_C_5;96410172_G_A_5;96410196_T_A_5;96410246_T_C_5;96410259_T_G_5;96410260_C_A_5;96410264_…	CD1-brain-M-2M-DNA-4;CD1-brain-M-3M-DNA-1;CD1-brain-M-4M-DNA-2;CD1-brain-M-4M-DNA-3;CD1-brain-M-5M-DNA-5
chr12:114811818-114812220	chr12:114803368-114822531	Enhancer_NonUniform	137	403	2015	global	0.00125	1.1e-183	1.51e-181	5	114811818_5;114811837_5;114811840_5;114811844_5;114811847_5;114811848_5;114811868_5;114811881_5;114811889_3;114811908_5;114811919_5;114811930_4;114811935_5;114811968_5;114811973_5;114812007_5;114812041_5;114812042_5;114812065_4;114812070_4;114812072_4;114812112_5;114812114_5;114812137_5;114812150_5;114812156_5;114812157_3;114812172_5;114812220_5	114811818_A_T_5;114811837_A_T_5;114811840_T_A_5;114811844_C_T_5;114811847_C_T_5;114811848_C_G_5;114811868_T_A_5;114811881_A_G_5;114811889_C_T_3;114811908_G_T_5;114811919_G_T_5;114811930_G_T_4;114811935_G_C_3;114811935_G_T_2;114811968_T_C_5;114811973_T_G_5;114812007_C_A_5;114812041_C_T_5;114812042_T_G_5;114812065_T_G_4;114812070_T_A_4;114812072_A_G_4;114812112_A_G_5;114812114_A_T_5;114812137_A_G_5…	CD1-brain-M-2M-DNA-4;CD1-brain-M-3M-DNA-1;CD1-brain-M-4M-DNA-2;CD1-brain-M-4M-DNA-3;CD1-brain-M-5M-DNA-5
chr7:48285486-48285812	chr7:48283708-48289667	Enhancer_NonUniform	130	327	1635	global	0.00125	1.99e-183	2.73e-181	5	48285486_5;48285493_5;48285511_5;48285520_5;48285550_5;48285569_5;48285576_5;48285583_5;48285586_5;48285592_5;48285633_5;48285639_5;48285658_5;48285659_5;48285697_5;48285716_5;48285719_5;48285725_5;48285749_5;48285764_5;48285771_5;48285775_5;48285782_5;48285805_5;48285811_5;48285812_5	48285486_C_T_5;48285493_A_C_5;48285511_C_G_5;48285520_A_C_5;48285550_C_T_5;48285569_A_T_5;48285576_G_T_5;48285583_G_A_5;48285586_G_C_5;48285592_A_C_5;48285633_G_A_5;48285639_C_T_5;48285658_T_A_5;48285659_G_T_5;48285697_G_C_5;48285716_G_A_5;48285719_G_C_5;48285725_A_G_5;48285749_T_G_5;48285764_T_C_5;48285771_C_A_5;48285775_G_A_5;48285782_T_A_5;48285805_C_T_5;48285811_T_A_5;48285812_G_T_5	CD1-brain-M-2M-DNA-4;CD1-brain-M-3M-DNA-1;CD1-brain-M-4M-DNA-2;CD1-brain-M-4M-DNA-3;CD1-brain-M-5M-DNA-5
chr1:171531730-171531932	chr1:171531182-171533290	Enhancer_NonUniform	116	203	1015	global	0.00125	7.55e-183	1.03e-180	5	171531730_5;171531735_4;171531749_5;171531764_5;171531779_5;171531789_5;171531798_5;171531802_3;171531818_5;171531819_5;171531830_5;171531843_5;171531851_5;171531853_5;171531855_5;171531880_5;171531890_9;171531894_5;171531901_5;171531906_5;171531917_5;171531925_5;171531932_5	171531730_T_C_5;171531735_C_T_4;171531749_A_G_5;171531764_A_G_5;171531779_T_C_5;171531789_C_T_5;171531798_T_A_5;171531802_C_T_3;171531818_G_A_5;171531819_C_T_5;171531830_T_A_1;171531830_T_G_4;171531843_A_C_5;171531851_A_C_5;171531853_T_G_5;171531855_C_G_5;171531880_T_A_5;171531890_G_C_5;171531890_G_T_4;171531894_T_G_5;171531901_T_A_5;171531906_C_T_5;171531917_T_A_5;171531925_G_A_5;171531932_G_A_5	CD1-brain-M-2M-DNA-4;CD1-brain-M-3M-DNA-1;CD1-brain-M-4M-DNA-2;CD1-brain-M-4M-DNA-3;CD1-brain-M-5M-DNA-5
chr12:114435947-114436311	chr12:114429193-114437129	Enhancer_NonUniform	133	365	1825	global	0.00125	1.83e-182	2.51e-180	5	114435947_5;114435974_5;114436009_5;114436010_5;114436017_5;114436018_5;114436051_5;114436066_5;114436081_5;114436090_5;114436094_5;114436099_5;114436120_5;114436125_5;114436174_5;114436209_5;114436218_5;114436220_4;114436221_4;114436236_5;114436243_5;114436245_5;114436266_5;114436267_5;114436270_5;114436296_5;114436311_5	114435947_T_C_5;114435974_G_C_5;114436009_A_G_5;114436010_A_G_5;114436017_C_T_5;114436018_A_G_5;114436051_C_T_5;114436066_C_A_5;114436081_C_T_5;114436090_T_C_5;114436094_C_T_5;114436099_T_C_5;114436120_C_T_5;114436125_G_C_5;114436174_A_G_5;114436209_A_T_5;114436218_T_C_5;114436220_G_A_4;114436221_G_A_4;114436236_C_T_5;114436243_T_G_5;114436245_G_A_5;114436266_C_T_5;114436267_A_G_5;114436270_T_A_5…	CD1-brain-M-2M-DNA-4;CD1-brain-M-3M-DNA-1;CD1-brain-M-4M-DNA-2;CD1-brain-M-4M-DNA-3;CD1-brain-M-5M-DNA-5
chr5:48991667-48992022	chr5:48990953-49000065	Enhancer_NonUniform	132	356	1780	global	0.00125	3.98e-182	5.45e-180	5	48991667_5;48991685_5;48991692_5;48991709_5;48991718_5;48991720_5;48991731_5;48991732_5;48991781_5;48991797_5;48991807_2;48991832_5;48991835_5;48991845_5;48991851_5;48991876_5;48991887_5;48991895_5;48991909_5;48991929_5;48991945_5;48991959_5;48991983_5;48991984_5;48992000_5;48992015_5;48992022_5	48991667_C_A_5;48991685_C_G_5;48991692_G_A_5;48991709_T_C_5;48991718_T_A_5;48991720_A_T_5;48991731_C_T_5;48991732_C_T_5;48991781_A_G_5;48991797_A_T_5;48991807_A_C_2;48991832_C_G_5;48991835_G_T_5;48991845_A_T_5;48991851_T_A_5;48991876_A_G_5;48991887_A_G_5;48991895_A_C_5;48991909_G_A_5;48991929_G_A_5;48991945_G_T_5;48991959_A_G_5;48991983_T_C_5;48991984_G_A_5;48992000_C_A_5;48992015_A_C_5;48992022_…	CD1-brain-M-2M-DNA-4;CD1-brain-M-3M-DNA-1;CD1-brain-M-4M-DNA-2;CD1-brain-M-4M-DNA-3;CD1-brain-M-5M-DNA-5
chrX:21250686-21250982	chrX:21250261-21251207	Enhancer_NonUniform	126	297	1485	global	0.00125	1.69e-181	2.32e-179	5	21250686_5;21250691_5;21250695_5;21250698_5;21250731_5;21250743_5;21250762_5;21250772_4;21250778_4;21250781_4;21250784_4;21250789_5;21250797_5;21250841_5;21250843_5;21250848_5;21250856_5;21250858_5;21250891_5;21250903_5;21250910_5;21250918_5;21250921_5;21250959_5;21250976_5;21250982_5	21250686_G_T_5;21250691_A_G_5;21250695_T_C_5;21250698_G_A_5;21250731_T_G_5;21250743_T_C_5;21250762_C_T_5;21250772_A_G_4;21250778_G_T_4;21250781_A_G_4;21250784_G_A_4;21250789_C_T_5;21250797_T_A_5;21250841_C_G_5;21250843_T_A_5;21250848_C_T_5;21250856_A_T_5;21250858_C_T_5;21250891_G_T_5;21250903_A_G_5;21250910_A_T_5;21250918_T_G_5;21250921_A_G_5;21250959_G_T_5;21250976_C_G_5;21250982_G_T_5	CD1-brain-M-2M-DNA-4;CD1-brain-M-3M-DNA-1;CD1-brain-M-4M-DNA-2;CD1-brain-M-4M-DNA-3;CD1-brain-M-5M-DNA-5
chr12:114412933-114413394	chr12:114412892-114415722	Enhancer_NonUniform	140	462	2310	global	0.00125	1.41e-180	1.94e-178	5	114412933_5;114412937_5;114412977_5;114413027_5;114413039_5;114413060_5;114413088_4;114413100_5;114413103_5;114413110_5;114413120_5;114413126_5;114413172_5;114413173_5;114413182_5;114413188_6;114413213_4;114413219_4;114413244_4;114413255_4;114413283_4;114413288_4;114413303_3;114413321_4;114413325_4;114413354_5;114413356_5;114413362_5;114413390_5;114413394_5	114412933_A_G_5;114412937_C_T_5;114412977_A_C_5;114413027_G_A_5;114413039_T_C_5;114413060_A_C_5;114413088_A_C_4;114413100_C_T_5;114413103_A_G_5;114413110_G_A_5;114413120_C_T_5;114413126_T_G_5;114413172_A_G_5;114413173_G_A_5;114413182_A_C_5;114413188_A_*_1;114413188_A_T_5;114413213_C_T_4;114413219_G_A_4;114413244_A_G_4;114413255_A_T_4;114413283_C_T_4;114413288_C_T_4;114413303_C_G_3;114413321_T_G_4…	CD1-brain-M-2M-DNA-4;CD1-brain-M-3M-DNA-1;CD1-brain-M-4M-DNA-2;CD1-brain-M-4M-DNA-3;CD1-brain-M-5M-DNA-5
chr1:171533309-171533539	chr1:171533309-171534500	Enhancer_NonUniform	118	231	1155	global	0.00125	5.89e-180	8.06e-178	5	171533309_4;171533310_4;171533316_5;171533319_5;171533326_5;171533327_5;171533331_5;171533334_5;171533335_5;171533342_5;171533380_5;171533381_5;171533400_5;171533424_5;171533428_5;171533430_5;171533439_5;171533473_5;171533510_5;171533525_5;171533531_5;171533532_5;171533536_5;171533539_5	171533309_G_C_4;171533310_C_T_4;171533316_G_A_5;171533319_C_A_5;171533326_T_G_5;171533327_T_C_5;171533331_G_A_5;171533334_T_A_5;171533335_A_T_5;171533342_A_G_5;171533380_T_A_5;171533381_G_C_5;171533400_G_A_5;171533424_G_A_5;171533428_G_T_5;171533430_A_T_5;171533439_C_T_5;171533473_G_C_5;171533510_C_T_5;171533525_T_C_5;171533531_C_T_5;171533532_C_A_5;171533536_C_A_5;171533539_G_A_5	CD1-brain-M-2M-DNA-4;CD1-brain-M-3M-DNA-1;CD1-brain-M-4M-DNA-2;CD1-brain-M-4M-DNA-3;CD1-brain-M-5M-DNA-5
chr7:47634093-47634316	chr7:47631462-47634950	Enhancer_NonUniform	117	224	1120	global	0.00125	1.26e-179	1.72e-177	5	47634093_5;47634102_5;47634115_4;47634120_5;47634129_5;47634132_5;47634147_4;47634148_5;47634151_5;47634153_5;47634154_5;47634161_5;47634162_5;47634190_5;47634195_5;47634213_5;47634224_5;47634229_5;47634231_5;47634235_5;47634251_5;47634291_5;47634298_4;47634316_5	47634093_G_C_5;47634102_T_A_5;47634115_C_T_4;47634120_T_C_5;47634129_A_C_5;47634132_A_C_5;47634147_A_G_4;47634148_T_A_5;47634151_G_A_5;47634153_C_A_5;47634154_T_G_5;47634161_A_G_5;47634162_C_T_5;47634190_T_C_5;47634195_A_G_5;47634213_G_T_5;47634224_A_G_5;47634229_A_T_5;47634231_C_T_5;47634235_C_A_5;47634251_A_T_5;47634291_C_T_5;47634298_A_T_4;47634316_G_A_5	CD1-brain-M-2M-DNA-4;CD1-brain-M-3M-DNA-1;CD1-brain-M-4M-DNA-2;CD1-brain-M-4M-DNA-3;CD1-brain-M-5M-DNA-5
chr11:17301451-17302076	chr11:17269947-17308375	Enhancer_NonUniform	151	626	3130	global	0.00125	1.48e-179	2.03e-177	4	17301451_3;17301499_4;17301504_4;17301519_4;17301521_4;17301533_4;17301553_3;17301554_3;17301571_4;17301574_4;17301586_4;17301617_4;17301620_4;17301637_4;17301676_4;17301682_4;17301695_4;17301701_4;17301705_4;17301718_4;17301738_4;17301754_4;17301756_4;17301767_4;17301782_4;17301788_4;17301805_4;17301844_4;17301856_4;17301881_4;17301889_4;17301932_4;17301938_4;17301968_4;17301999_4;17302008_4;173…	17301451_T_C_3;17301499_T_C_4;17301504_T_A_4;17301519_C_T_4;17301521_C_T_4;17301533_A_G_4;17301553_C_A_3;17301554_A_T_3;17301571_T_C_4;17301574_C_T_4;17301586_A_G_4;17301617_A_G_4;17301620_C_T_4;17301637_T_C_4;17301676_C_A_4;17301682_A_G_4;17301695_G_A_4;17301701_G_T_4;17301705_G_A_4;17301718_G_T_4;17301738_G_A_4;17301754_T_A_4;17301756_G_A_4;17301767_G_A_4;17301782_T_C_4;17301788_C_G_4;17301805_…	CD1-brain-M-2M-DNA-4;CD1-brain-M-3M-DNA-1;CD1-brain-M-4M-DNA-2;CD1-brain-M-4M-DNA-3
chr1:171554741-171554966	chr1:171554730-171554971	Enhancer_NonUniform	117	226	1130	global	0.00125	3.72e-179	5.09e-177	5	171554741_5;171554744_5;171554755_5;171554763_5;171554765_5;171554766_5;171554775_5;171554780_5;171554797_5;171554798_5;171554820_4;171554822_5;171554836_5;171554838_4;171554850_5;171554859_5;171554878_5;171554899_5;171554914_5;171554915_5;171554932_5;171554939_5;171554946_4;171554966_5	171554741_C_G_5;171554744_A_G_5;171554755_C_T_5;171554763_A_C_5;171554765_A_C_5;171554766_A_G_5;171554775_T_A_5;171554780_C_T_5;171554797_A_C_5;171554798_G_A_5;171554820_A_T_4;171554822_C_T_5;171554836_A_G_5;171554838_A_G_4;171554850_A_G_5;171554859_A_G_5;171554878_C_T_5;171554899_G_C_5;171554914_T_C_5;171554915_T_A_5;171554932_T_C_5;171554939_G_T_5;171554946_G_A_4;171554966_A_C_5	CD1-brain-M-2M-DNA-4;CD1-brain-M-3M-DNA-1;CD1-brain-M-4M-DNA-2;CD1-brain-M-4M-DNA-3;CD1-brain-M-5M-DNA-5
chr12:33882947-33883368	chr12:33882572-33887679	Enhancer_NonUniform	136	422	2110	global	0.00125	3.73e-179	5.11e-177	5	33882947_4;33882975_4;33882989_5;33882997_5;33883019_5;33883026_5;33883028_5;33883065_5;33883074_5;33883093_5;33883096_5;33883121_5;33883128_5;33883152_5;33883153_4;33883166_5;33883187_5;33883205_5;33883209_5;33883217_4;33883225_5;33883228_5;33883231_5;33883233_5;33883277_5;33883299_5;33883326_5;33883368_5	33882947_G_A_4;33882975_G_T_4;33882989_A_G_5;33882997_C_A_5;33883019_C_T_5;33883026_T_G_5;33883028_T_C_5;33883065_C_G_5;33883074_A_T_5;33883093_G_A_5;33883096_T_C_5;33883121_A_G_5;33883128_G_A_5;33883152_T_A_5;33883153_C_G_4;33883166_C_G_5;33883187_T_C_5;33883205_T_A_5;33883209_A_G_5;33883217_T_A_4;33883225_A_G_5;33883228_G_A_5;33883231_T_C_5;33883233_T_G_5;33883277_A_C_5;33883299_C_T_5;33883326_…	CD1-brain-M-2M-DNA-4;CD1-brain-M-3M-DNA-1;CD1-brain-M-4M-DNA-2;CD1-brain-M-4M-DNA-3;CD1-brain-M-5M-DNA-5
chr7:52759322-52759756	chr7:52758951-52760526	Enhancer_NonUniform	137	435	2175	global	0.00125	4.54e-179	6.21e-177	5	52759322_5;52759350_5;52759366_5;52759395_3;52759403_5;52759430_5;52759471_5;52759504_5;52759534_5;52759538_5;52759543_5;52759571_5;52759593_5;52759595_5;52759604_5;52759628_5;52759633_5;52759656_5;52759657_5;52759663_5;52759665_5;52759666_5;52759675_5;52759692_5;52759705_5;52759707_4;52759755_5;52759756_5	52759322_C_A_5;52759350_A_G_5;52759366_G_C_5;52759395_C_A_3;52759403_A_T_5;52759430_G_T_5;52759471_A_G_5;52759504_C_T_5;52759534_T_C_5;52759538_A_G_5;52759543_T_C_5;52759571_C_G_5;52759593_G_A_5;52759595_A_G_5;52759604_C_G_5;52759628_C_G_5;52759633_A_G_5;52759656_G_T_5;52759657_C_T_5;52759663_G_A_5;52759665_C_A_5;52759666_A_G_5;52759675_T_C_5;52759692_C_T_5;52759705_T_C_5;52759707_G_A_4;52759755_…	CD1-brain-M-2M-DNA-4;CD1-brain-M-3M-DNA-1;CD1-brain-M-4M-DNA-2;CD1-brain-M-4M-DNA-3;CD1-brain-M-5M-DNA-5
chr12:113924022-113924498	chr12:113923253-113927315	Enhancer_NonUniform	140	477	2385	global	0.00125	1.3e-178	1.78e-176	5	113924022_5;113924044_5;113924059_5;113924074_4;113924110_5;113924155_5;113924162_5;113924178_5;113924204_4;113924207_4;113924243_5;113924272_5;113924273_5;113924278_5;113924318_2;113924319_5;113924347_6;113924348_5;113924350_5;113924352_5;113924358_5;113924367_5;113924383_5;113924388_5;113924426_5;113924434_5;113924438_5;113924465_5;113924498_5	113924022_G_C_5;113924044_C_T_5;113924059_T_C_5;113924074_A_T_4;113924110_G_A_5;113924155_T_C_5;113924162_G_A_5;113924178_A_G_5;113924204_G_A_4;113924207_A_G_4;113924243_G_C_5;113924272_A_C_5;113924273_G_A_5;113924278_C_A_5;113924318_T_*_1;113924318_T_C_1;113924319_T_C_5;113924347_T_A_1;113924347_T_C_5;113924348_A_T_5;113924350_A_T_5;113924352_A_G_5;113924358_C_T_5;113924367_A_C_5;113924383_T_G_5…	CD1-brain-M-2M-DNA-4;CD1-brain-M-3M-DNA-1;CD1-brain-M-4M-DNA-2;CD1-brain-M-4M-DNA-3;CD1-brain-M-5M-DNA-5
chr12:104137739-104137995	chr12:104134242-104138626	Enhancer_NonUniform	120	257	1285	global	0.00125	4.15e-178	5.69e-176	5	104137739_5;104137761_5;104137777_5;104137782_5;104137785_5;104137790_5;104137806_5;104137809_5;104137815_5;104137830_5;104137840_5;104137845_5;104137846_5;104137854_5;104137856_5;104137892_5;104137895_4;104137907_4;104137912_4;104137941_8;104137962_5;104137965_5;104137969_5;104137995_5	104137739_C_T_5;104137761_T_G_5;104137777_C_T_5;104137782_A_G_5;104137785_G_A_5;104137790_G_A_5;104137806_A_T_5;104137809_T_G_5;104137815_G_A_5;104137830_C_T_5;104137840_C_G_5;104137845_C_T_5;104137846_T_G_5;104137854_T_C_5;104137856_T_C_5;104137892_A_G_5;104137895_T_C_4;104137907_T_C_4;104137912_C_T_4;104137941_T_*_3;104137941_T_A_5;104137962_G_A_5;104137965_C_T_5;104137969_G_A_5;104137995_A_G_5	CD1-brain-M-2M-DNA-4;CD1-brain-M-3M-DNA-1;CD1-brain-M-4M-DNA-2;CD1-brain-M-4M-DNA-3;CD1-brain-M-5M-DNA-5
chr8:99663265-99663683	chr8:99661786-99669903	Enhancer_NonUniform	135	419	2095	global	0.00125	7.75e-178	1.06e-175	5	99663265_5;99663278_5;99663282_5;99663331_5;99663332_5;99663346_5;99663368_5;99663379_5;99663393_5;99663412_5;99663420_5;99663448_5;99663449_5;99663487_5;99663501_5;99663521_5;99663528_5;99663530_5;99663535_5;99663537_5;99663558_5;99663575_5;99663603_5;99663628_5;99663639_5;99663643_5;99663683_5	99663265_G_A_5;99663278_A_C_5;99663282_C_A_5;99663331_T_G_5;99663332_T_C_5;99663346_T_C_5;99663368_G_A_5;99663379_A_G_5;99663393_T_G_5;99663412_C_T_5;99663420_T_C_5;99663448_C_T_5;99663449_C_T_5;99663487_A_C_5;99663501_C_T_5;99663521_A_G_5;99663528_A_G_5;99663530_A_C_5;99663535_T_C_5;99663537_A_T_5;99663558_C_T_5;99663575_C_T_5;99663603_C_T_5;99663628_G_A_5;99663639_A_G_5;99663643_G_A_5;99663683_…	CD1-brain-M-2M-DNA-4;CD1-brain-M-3M-DNA-1;CD1-brain-M-4M-DNA-2;CD1-brain-M-4M-DNA-3;CD1-brain-M-5M-DNA-5
chr7:48273704-48274126	chr7:48271103-48278469	Enhancer_NonUniform	135	423	2115	global	0.00125	2.84e-177	3.89e-175	5	48273704_5;48273724_5;48273746_5;48273770_5;48273788_5;48273792_5;48273806_5;48273813_5;48273849_5;48273866_5;48273891_5;48273894_5;48273923_4;48273929_4;48273931_4;48273933_4;48273968_5;48273978_5;48273997_5;48274038_5;48274057_5;48274069_5;48274076_5;48274086_5;48274087_5;48274113_5;48274117_5;48274126_4	48273704_A_C_5;48273724_A_T_5;48273746_A_T_5;48273770_A_C_5;48273788_T_A_5;48273792_C_A_5;48273806_G_T_5;48273813_G_A_5;48273849_G_T_5;48273866_C_T_5;48273891_C_T_5;48273894_G_C_5;48273923_C_T_4;48273929_T_G_4;48273931_C_A_4;48273933_A_T_4;48273968_T_A_5;48273978_T_C_5;48273997_A_G_5;48274038_T_G_5;48274057_G_A_5;48274069_A_G_5;48274076_A_T_5;48274086_G_T_5;48274087_G_A_5;48274113_C_A_5;48274117_…	CD1-brain-M-2M-DNA-4;CD1-brain-M-3M-DNA-1;CD1-brain-M-4M-DNA-2;CD1-brain-M-4M-DNA-3;CD1-brain-M-5M-DNA-5
chr12:114810484-114810709	chr12:114803368-114822531	Enhancer_NonUniform	116	226	1130	global	0.00125	3.44e-177	4.7e-175	5	114810484_5;114810492_5;114810511_5;114810518_5;114810520_5;114810530_5;114810543_5;114810551_5;114810557_5;114810560_5;114810561_5;114810606_3;114810617_5;114810622_4;114810629_5;114810643_5;114810656_4;114810667_5;114810672_5;114810676_5;114810677_5;114810684_5;114810708_5;114810709_5	114810484_T_A_5;114810492_C_A_5;114810511_C_T_5;114810518_C_T_5;114810520_T_G_5;114810530_G_T_5;114810543_A_T_5;114810551_T_A_5;114810557_C_A_5;114810560_T_A_5;114810561_A_G_5;114810606_C_G_3;114810617_T_A_5;114810622_G_T_4;114810629_G_T_5;114810643_C_T_5;114810656_G_A_4;114810667_C_G_5;114810672_G_A_5;114810676_T_G_5;114810677_T_A_5;114810684_C_G_5;114810708_A_C_5;114810709_T_C_5	CD1-brain-M-2M-DNA-4;CD1-brain-M-3M-DNA-1;CD1-brain-M-4M-DNA-2;CD1-brain-M-4M-DNA-3;CD1-brain-M-5M-DNA-5
chr5:77406200-77406565	chr5:77401576-77408384	Enhancer_NonUniform	130	366	1830	global	0.00125	6.4e-177	8.76e-175	5	77406200_5;77406203_5;77406222_5;77406226_5;77406235_5;77406237_5;77406238_5;77406255_5;77406267_5;77406278_5;77406310_5;77406322_5;77406336_5;77406355_5;77406356_5;77406389_5;77406410_5;77406427_5;77406442_5;77406486_5;77406487_5;77406499_5;77406540_5;77406541_5;77406559_5;77406565_5	77406200_A_G_5;77406203_A_G_5;77406222_A_G_5;77406226_A_T_5;77406235_A_G_5;77406237_A_G_5;77406238_G_A_5;77406255_G_A_5;77406267_C_T_5;77406278_C_T_5;77406310_C_T_5;77406322_C_A_5;77406336_G_A_5;77406355_G_A_5;77406356_A_G_5;77406389_A_C_5;77406410_T_G_5;77406427_T_G_5;77406442_A_G_5;77406486_T_C_5;77406487_G_A_5;77406499_G_T_5;77406540_C_A_5;77406541_A_G_5;77406559_T_C_5;77406565_T_G_5	CD1-brain-M-2M-DNA-4;CD1-brain-M-3M-DNA-1;CD1-brain-M-4M-DNA-2;CD1-brain-M-4M-DNA-3;CD1-brain-M-5M-DNA-5
chr12:114562094-114562584	chr12:114562054-114565650	Enhancer_NonUniform	140	491	2455	global	0.00125	7.7e-177	1.05e-174	5	114562094_5;114562122_5;114562128_5;114562134_5;114562147_5;114562152_4;114562176_5;114562186_6;114562187_5;114562192_5;114562215_5;114562240_5;114562278_5;114562301_5;114562306_5;114562350_5;114562368_5;114562391_5;114562393_5;114562438_5;114562443_5;114562467_5;114562473_5;114562489_5;114562523_5;114562548_5;114562581_5;114562584_5	114562094_T_A_4;114562094_T_G_1;114562122_C_A_5;114562128_T_C_5;114562134_A_C_5;114562147_A_G_5;114562152_C_A_4;114562176_C_G_5;114562186_T_A_5;114562186_T_C_1;114562187_C_G_5;114562192_T_C_5;114562215_A_T_5;114562240_G_A_5;114562278_T_C_5;114562301_A_G_5;114562306_T_A_5;114562350_G_T_5;114562368_T_C_5;114562391_T_C_5;114562393_G_A_5;114562438_T_A_5;114562443_A_G_5;114562467_C_T_5;114562473_G_A_5…	CD1-brain-M-2M-DNA-4;CD1-brain-M-3M-DNA-1;CD1-brain-M-4M-DNA-2;CD1-brain-M-4M-DNA-3;CD1-brain-M-5M-DNA-5
chr8:99637423-99637888	chr8:99637209-99644290	Enhancer_NonUniform	138	466	2330	global	0.00125	1.25e-176	1.7e-174	5	99637423_5;99637470_5;99637477_5;99637501_4;99637517_5;99637519_5;99637525_5;99637550_5;99637576_5;99637617_5;99637620_5;99637666_5;99637679_5;99637690_5;99637695_5;99637699_5;99637715_5;99637720_5;99637759_5;99637760_5;99637787_5;99637799_5;99637819_5;99637835_5;99637856_5;99637861_4;99637864_4;99637883_3;99637888_3	99637423_G_A_5;99637470_C_T_5;99637477_G_A_5;99637501_A_C_4;99637517_C_T_5;99637519_A_G_5;99637525_G_C_5;99637550_A_T_5;99637576_T_G_5;99637617_T_C_5;99637620_G_C_5;99637666_G_T_5;99637679_C_T_5;99637690_T_C_5;99637695_A_T_5;99637699_C_T_5;99637715_A_C_5;99637720_G_A_5;99637759_C_T_5;99637760_A_G_5;99637787_A_T_5;99637799_A_G_5;99637819_G_A_5;99637835_C_T_5;99637856_C_T_5;99637861_C_T_4;99637864_…	CD1-brain-M-2M-DNA-4;CD1-brain-M-3M-DNA-1;CD1-brain-M-4M-DNA-2;CD1-brain-M-4M-DNA-3;CD1-brain-M-5M-DNA-5
chr7:47632808-47633155	chr7:47631462-47634950	Enhancer_NonUniform	128	348	1740	global	0.00125	3.29e-176	4.5e-174	5	47632808_4;47632827_4;47632843_5;47632854_5;47632856_4;47632857_4;47632880_5;47632884_4;47632887_4;47632921_4;47632923_4;47632924_5;47632932_4;47632943_4;47632945_4;47632949_5;47632970_4;47632975_5;47632976_5;47632994_5;47633033_5;47633071_5;47633087_5;47633098_5;47633111_5;47633121_4;47633129_5;47633150_3;47633155_3	47632808_T_G_4;47632827_G_A_4;47632843_C_T_5;47632854_C_A_5;47632856_T_C_4;47632857_G_A_4;47632880_A_C_5;47632884_G_T_4;47632887_C_T_4;47632921_C_G_4;47632923_C_T_4;47632924_C_A_5;47632932_T_G_4;47632943_A_G_4;47632945_C_A_4;47632949_T_C_5;47632970_G_C_4;47632975_T_C_5;47632976_G_A_5;47632994_C_T_5;47633033_C_T_5;47633071_C_T_5;47633087_G_T_5;47633098_T_G_5;47633111_G_T_5;47633121_T_G_4;47633129_…	CD1-brain-M-2M-DNA-4;CD1-brain-M-3M-DNA-1;CD1-brain-M-4M-DNA-2;CD1-brain-M-4M-DNA-3;CD1-brain-M-5M-DNA-5
chr6:129868296-129868565	chr6:129865801-129868565	Enhancer_NonUniform	120	270	1350	global	0.00125	1.9e-175	2.6e-173	5	129868296_5;129868297_5;129868302_5;129868306_5;129868312_5;129868337_5;129868351_5;129868364_5;129868367_5;129868405_5;129868423_5;129868427_5;129868429_5;129868435_5;129868451_5;129868455_5;129868461_5;129868467_5;129868491_5;129868523_5;129868535_5;129868549_5;129868553_5;129868565_5	129868296_T_C_5;129868297_C_G_5;129868302_G_T_5;129868306_A_C_5;129868312_C_T_5;129868337_A_G_5;129868351_G_A_5;129868364_G_C_5;129868367_A_G_5;129868405_C_A_5;129868423_C_A_5;129868427_G_C_5;129868429_G_T_5;129868435_C_T_5;129868451_C_T_5;129868455_C_G_5;129868461_C_G_5;129868467_C_T_5;129868491_A_G_5;129868523_A_G_5;129868535_T_C_5;129868549_G_A_5;129868553_T_C_5;129868565_G_T_5	CD1-brain-M-2M-DNA-4;CD1-brain-M-3M-DNA-1;CD1-brain-M-4M-DNA-2;CD1-brain-M-4M-DNA-3;CD1-brain-M-5M-DNA-5
chrY:2099423-2099788	chrY:2099066-2100532	Enhancer_NonUniform	129	366	1830	global	0.00125	3.92e-175	5.36e-173	5	2099423_5;2099433_5;2099470_5;2099475_5;2099479_5;2099522_5;2099550_5;2099556_5;2099587_4;2099592_4;2099600_3;2099602_4;2099609_4;2099613_4;2099615_4;2099628_5;2099660_5;2099677_5;2099680_5;2099685_5;2099704_5;2099734_5;2099738_5;2099752_5;2099755_5;2099756_5;2099785_3;2099788_4	2099423_G_T_5;2099433_A_G_5;2099470_A_T_5;2099475_T_A_5;2099479_C_T_5;2099522_G_A_5;2099550_G_C_5;2099556_T_C_5;2099587_T_C_4;2099592_C_A_4;2099600_G_A_3;2099602_G_A_4;2099609_C_A_4;2099613_A_C_4;2099615_G_A_4;2099628_C_A_5;2099660_A_T_5;2099677_C_A_5;2099680_G_A_5;2099685_C_T_5;2099704_T_A_5;2099734_C_T_5;2099738_C_G_5;2099752_T_A_5;2099755_C_T_5;2099756_A_G_5;2099785_T_C_3;2099788_G_A_4	CD1-brain-M-2M-DNA-4;CD1-brain-M-3M-DNA-1;CD1-brain-M-4M-DNA-2;CD1-brain-M-4M-DNA-3;CD1-brain-M-5M-DNA-5
chr17:35271050-35271321	chr17:35267496-35285048	Enhancer_NonUniform	120	272	1360	global	0.00125	4.74e-175	6.49e-173	5	35271050_4;35271079_5;35271089_5;35271095_5;35271099_5;35271127_8;35271128_4;35271130_4;35271135_4;35271143_5;35271144_4;35271147_3;35271157_5;35271177_3;35271189_5;35271218_4;35271219_5;35271225_4;35271232_3;35271248_5;35271255_5;35271256_5;35271262_5;35271272_5;35271300_5;35271321_5	35271050_T_C_4;35271079_G_A_5;35271089_G_T_5;35271095_T_G_5;35271099_G_A_5;35271127_T_C_3;35271127_T_G_5;35271128_G_A_4;35271130_G_A_4;35271135_G_T_4;35271143_G_A_5;35271144_C_T_4;35271147_G_T_3;35271157_T_C_5;35271177_G_C_3;35271189_T_A_5;35271218_A_T_4;35271219_C_G_5;35271225_A_G_4;35271232_G_A_3;35271248_T_G_5;35271255_A_G_5;35271256_T_C_5;35271262_C_A_5;35271272_T_C_5;35271300_G_A_5;35271321_…	CD1-brain-M-2M-DNA-4;CD1-brain-M-3M-DNA-1;CD1-brain-M-4M-DNA-2;CD1-brain-M-4M-DNA-3;CD1-brain-M-5M-DNA-5
chr1:171577873-171578099	chr1:171577854-171579089	Enhancer_NonUniform	115	227	1135	global	0.00125	5.34e-175	7.31e-173	5	171577873_5;171577876_5;171577915_5;171577917_5;171577918_5;171577921_4;171577922_4;171577932_5;171577958_5;171577959_5;171577965_5;171577997_5;171578017_5;171578032_5;171578039_5;171578046_5;171578056_5;171578068_5;171578072_5;171578073_4;171578084_4;171578086_5;171578097_4;171578099_5	171577873_C_T_5;171577876_G_A_5;171577915_G_A_5;171577917_C_A_5;171577918_T_A_5;171577921_C_G_4;171577922_C_G_4;171577932_G_A_5;171577958_C_A_5;171577959_G_A_5;171577965_C_T_5;171577997_C_T_5;171578017_C_A_2;171578017_C_T_3;171578032_A_C_5;171578039_G_A_5;171578046_G_A_5;171578056_A_G_5;171578068_A_C_5;171578072_G_A_5;171578073_C_T_4;171578084_A_T_4;171578086_A_G_5;171578097_C_T_4;171578099_A_G_5	CD1-brain-M-2M-DNA-4;CD1-brain-M-3M-DNA-1;CD1-brain-M-4M-DNA-2;CD1-brain-M-4M-DNA-3;CD1-brain-M-5M-DNA-5
chr8:99733498-99733820	chr8:99733450-99739250	Enhancer_NonUniform	125	323	1615	global	0.00125	6e-175	8.21e-173	5	99733498_5;99733524_5;99733528_5;99733529_5;99733554_5;99733568_5;99733593_5;99733605_5;99733621_5;99733642_5;99733647_5;99733654_5;99733674_5;99733716_5;99733734_5;99733743_5;99733747_5;99733773_5;99733783_5;99733786_5;99733794_5;99733813_5;99733816_5;99733819_5;99733820_5	99733498_A_C_5;99733524_C_T_5;99733528_G_A_5;99733529_T_C_5;99733554_T_A_5;99733568_A_T_5;99733593_G_A_5;99733605_T_C_5;99733621_T_G_5;99733642_A_G_5;99733647_G_T_5;99733654_G_A_5;99733674_C_T_5;99733716_C_T_5;99733734_T_C_5;99733743_A_G_5;99733747_G_A_5;99733773_A_G_5;99733783_A_G_5;99733786_A_G_5;99733794_G_T_5;99733813_G_T_5;99733816_C_T_5;99733819_T_G_5;99733820_C_T_5	CD1-brain-M-2M-DNA-4;CD1-brain-M-3M-DNA-1;CD1-brain-M-4M-DNA-2;CD1-brain-M-4M-DNA-3;CD1-brain-M-5M-DNA-5
chr1:171516437-171516739	chr1:171504750-171518123	Enhancer_NonUniform	123	303	1515	global	0.00125	8.46e-175	1.16e-172	5	171516437_5;171516438_6;171516452_5;171516462_5;171516475_5;171516481_5;171516483_5;171516514_5;171516515_4;171516526_4;171516547_5;171516562_5;171516596_5;171516614_5;171516618_5;171516629_5;171516656_5;171516675_5;171516677_5;171516687_4;171516692_5;171516712_5;171516719_5;171516737_5;171516739_5	171516437_C_A_5;171516438_A_G_5;171516438_A_T_1;171516452_T_A_5;171516462_T_A_5;171516475_C_G_5;171516481_A_G_5;171516483_T_G_5;171516514_C_T_5;171516515_G_A_4;171516526_C_A_3;171516526_C_T_1;171516547_G_A_5;171516562_A_G_5;171516596_A_T_5;171516614_A_T_5;171516618_G_T_5;171516629_G_A_5;171516656_C_A_5;171516675_C_T_5;171516677_C_T_5;171516687_G_T_4;171516692_C_A_5;171516712_A_C_2;171516712_A_G_3…	CD1-brain-M-2M-DNA-4;CD1-brain-M-3M-DNA-1;CD1-brain-M-4M-DNA-2;CD1-brain-M-4M-DNA-3;CD1-brain-M-5M-DNA-5
chr12:113917280-113917770	chr12:113913710-113917852	Enhancer_NonUniform	138	491	2455	global	0.00125	1.79e-173	2.45e-171	5	113917280_5;113917318_5;113917333_5;113917357_5;113917361_5;113917364_5;113917380_5;113917401_5;113917438_5;113917451_5;113917499_5;113917513_5;113917519_5;113917529_5;113917536_5;113917547_5;113917585_5;113917587_5;113917594_5;113917629_6;113917651_6;113917655_6;113917685_5;113917698_5;113917734_5;113917762_5;113917770_5	113917280_A_T_5;113917318_C_G_5;113917333_A_G_5;113917357_A_G_5;113917361_T_C_5;113917364_T_C_5;113917380_T_G_5;113917401_T_C_5;113917438_A_T_5;113917451_A_C_5;113917499_C_T_5;113917513_A_T_5;113917519_A_C_5;113917529_A_G_5;113917536_T_A_5;113917547_A_T_5;113917585_G_T_5;113917587_G_T_5;113917594_T_G_5;113917629_C_A_5;113917629_C_G_1;113917651_C_*_1;113917651_C_G_5;113917655_G_*_1;113917655_G_A_5…	CD1-brain-M-2M-DNA-4;CD1-brain-M-3M-DNA-1;CD1-brain-M-4M-DNA-2;CD1-brain-M-4M-DNA-3;CD1-brain-M-5M-DNA-5
chr1:171509992-171510219	chr1:171504750-171518123	Enhancer_NonUniform	114	228	1140	global	0.00125	8.12e-173	1.11e-170	5	171509992_5;171510007_5;171510015_5;171510023_5;171510042_5;171510058_5;171510080_5;171510086_5;171510088_5;171510093_5;171510101_5;171510102_5;171510109_6;171510125_5;171510126_5;171510133_5;171510137_5;171510139_5;171510156_5;171510159_5;171510161_5;171510194_3;171510219_5	171509992_C_T_5;171510007_A_T_5;171510015_C_T_5;171510023_T_G_5;171510042_G_A_5;171510058_C_T_5;171510080_C_T_5;171510086_T_C_5;171510088_G_A_5;171510093_T_C_5;171510101_T_A_5;171510102_A_G_5;171510109_T_A_5;171510109_T_C_1;171510125_T_G_5;171510126_G_T_5;171510133_C_T_5;171510137_C_T_5;171510139_T_A_5;171510156_A_T_5;171510159_G_A_5;171510161_C_A_5;171510194_G_T_3;171510219_T_G_5	CD1-brain-M-2M-DNA-4;CD1-brain-M-3M-DNA-1;CD1-brain-M-4M-DNA-2;CD1-brain-M-4M-DNA-3;CD1-brain-M-5M-DNA-5
chr6:130036184-130036520	chr6:130036001-130037987	Enhancer_NonUniform	125	337	1685	global	0.00125	1.36e-172	1.87e-170	5	130036184_5;130036197_5;130036199_5;130036210_5;130036236_4;130036273_4;130036279_4;130036287_5;130036292_5;130036313_5;130036339_5;130036344_4;130036357_5;130036361_4;130036370_5;130036375_5;130036387_5;130036404_5;130036405_5;130036409_5;130036425_5;130036427_5;130036474_5;130036476_5;130036492_5;130036520_5	130036184_T_A_5;130036197_A_G_5;130036199_G_T_5;130036210_T_A_5;130036236_A_G_4;130036273_A_T_4;130036279_A_T_4;130036287_C_G_5;130036292_C_A_5;130036313_T_G_5;130036339_G_T_5;130036344_C_T_4;130036357_T_G_5;130036361_G_A_4;130036370_A_T_5;130036375_C_G_5;130036387_G_T_5;130036404_T_G_5;130036405_T_G_5;130036409_G_A_5;130036425_G_A_5;130036427_T_A_5;130036474_C_A_5;130036476_A_C_5;130036492_G_T_5…	CD1-brain-M-2M-DNA-4;CD1-brain-M-3M-DNA-1;CD1-brain-M-4M-DNA-2;CD1-brain-M-4M-DNA-3;CD1-brain-M-5M-DNA-5
chr17:88740845-88741302	chr17:88733731-88741464	Enhancer_NonUniform	135	458	2290	global	0.00125	1.47e-172	2.02e-170	5	88740845_4;88740851_4;88740854_4;88740875_5;88740900_5;88740917_4;88740937_4;88740964_4;88740967_4;88740972_4;88740999_4;88741023_4;88741025_4;88741030_4;88741032_4;88741033_4;88741062_4;88741068_4;88741081_4;88741111_4;88741134_4;88741147_4;88741148_4;88741159_5;88741161_5;88741194_5;88741203_5;88741212_5;88741256_4;88741264_4;88741286_4;88741302_4	88740845_T_A_4;88740851_T_C_4;88740854_G_A_4;88740875_G_A_5;88740900_G_T_5;88740917_T_G_4;88740937_C_T_4;88740964_C_A_4;88740967_C_T_4;88740972_C_T_4;88740999_C_T_4;88741023_G_A_4;88741025_T_G_4;88741030_A_G_4;88741032_C_G_4;88741033_C_G_4;88741062_C_T_4;88741068_A_C_4;88741081_G_A_4;88741111_A_G_4;88741134_C_T_4;88741147_A_G_4;88741148_C_A_4;88741159_G_T_5;88741161_A_G_5;88741194_G_A_5;88741203_…	CD1-brain-M-2M-DNA-4;CD1-brain-M-3M-DNA-1;CD1-brain-M-4M-DNA-2;CD1-brain-M-4M-DNA-3;CD1-brain-M-5M-DNA-5
chr17:48164587-48165113	chr17:48163491-48166377	Enhancer_NonUniform	140	527	2635	global	0.00125	1.64e-172	2.24e-170	5	48164587_3;48164608_3;48164651_5;48164668_5;48164685_4;48164690_4;48164699_5;48164703_3;48164715_5;48164760_5;48164762_5;48164770_5;48164785_5;48164822_3;48164827_5;48164836_5;48164871_5;48164893_5;48164939_5;48164963_5;48164971_5;48164980_5;48164999_5;48165035_5;48165073_5;48165081_5;48165089_5;48165098_5;48165111_5;48165113_5	48164587_T_C_3;48164608_T_C_3;48164651_C_T_5;48164668_A_G_5;48164685_C_T_4;48164690_G_T_4;48164699_A_C_5;48164703_T_G_3;48164715_T_A_5;48164760_A_T_5;48164762_A_G_5;48164770_C_T_5;48164785_T_C_5;48164822_A_C_3;48164827_A_T_5;48164836_G_A_5;48164871_C_G_5;48164893_A_G_5;48164939_T_C_5;48164963_A_C_5;48164971_C_A_5;48164980_C_T_5;48164999_C_T_5;48165035_G_T_5;48165073_A_G_5;48165081_A_T_5;48165089_…	CD1-brain-M-2M-DNA-4;CD1-brain-M-3M-DNA-1;CD1-brain-M-4M-DNA-2;CD1-brain-M-4M-DNA-3;CD1-brain-M-5M-DNA-5
chr14:51772645-51772892	chr14:51764506-51773084	Enhancer_NonUniform	116	248	1240	global	0.00125	2.51e-172	3.44e-170	5	51772645_5;51772648_6;51772649_5;51772667_5;51772668_5;51772671_3;51772673_5;51772685_4;51772688_5;51772690_4;51772691_4;51772697_5;51772710_5;51772734_5;51772763_4;51772787_3;51772790_3;51772821_5;51772834_5;51772860_5;51772866_5;51772873_5;51772874_5;51772891_5;51772892_5	51772645_A_T_5;51772648_A_C_5;51772648_A_T_1;51772649_G_A_5;51772667_G_C_5;51772668_G_A_5;51772671_C_A_3;51772673_C_T_5;51772685_T_A_4;51772688_G_C_5;51772690_T_C_4;51772691_G_A_4;51772697_G_T_5;51772710_T_G_5;51772734_T_G_5;51772763_T_C_4;51772787_T_C_3;51772790_G_T_3;51772821_C_G_5;51772834_T_A_5;51772860_T_A_5;51772866_T_A_5;51772873_C_A_5;51772874_G_C_5;51772891_T_C_5;51772892_G_A_5	CD1-brain-M-2M-DNA-4;CD1-brain-M-3M-DNA-1;CD1-brain-M-4M-DNA-2;CD1-brain-M-4M-DNA-3;CD1-brain-M-5M-DNA-5
chr6:133710407-133710779	chr6:133704178-133711519	Enhancer_NonUniform	128	373	1865	global	0.00125	2.81e-172	3.84e-170	5	133710407_5;133710438_5;133710455_5;133710473_5;133710480_5;133710481_5;133710489_5;133710495_5;133710524_5;133710530_5;133710553_5;133710563_5;133710589_5;133710606_5;133710623_5;133710625_5;133710666_5;133710701_5;133710707_5;133710718_5;133710734_5;133710751_5;133710754_5;133710762_5;133710763_5;133710779_3	133710407_A_G_5;133710438_G_A_5;133710455_T_C_5;133710473_G_A_5;133710480_C_A_5;133710481_A_T_5;133710489_C_A_5;133710495_A_G_5;133710524_G_A_5;133710530_A_G_5;133710553_A_G_5;133710563_A_G_5;133710589_T_G_5;133710606_C_T_5;133710623_A_G_5;133710625_T_C_5;133710666_C_T_5;133710701_G_A_5;133710707_A_C_5;133710718_A_C_5;133710734_A_T_5;133710751_A_G_5;133710754_G_A_5;133710762_G_A_5;133710763_C_G_5…	CD1-brain-M-2M-DNA-4;CD1-brain-M-3M-DNA-1;CD1-brain-M-4M-DNA-2;CD1-brain-M-4M-DNA-3;CD1-brain-M-5M-DNA-5
chr17:34269699-34270201	chr17:34269416-34282745	Enhancer_NonUniform	138	503	2515	global	0.00125	5.13e-172	7.01e-170	5	34269699_5;34269724_5;34269744_5;34269767_5;34269784_5;34269787_5;34269820_5;34269823_5;34269865_5;34269866_5;34269885_5;34269888_5;34269915_5;34269939_5;34269942_5;34269961_5;34269963_5;34269999_4;34270012_5;34270032_5;34270033_5;34270045_5;34270072_5;34270100_5;34270101_5;34270147_5;34270167_4;34270201_5	34269699_T_C_5;34269724_G_A_5;34269744_A_T_5;34269767_C_T_5;34269784_A_T_5;34269787_G_T_5;34269820_A_G_5;34269823_C_T_5;34269865_C_T_5;34269866_T_A_5;34269885_C_T_5;34269888_G_A_5;34269915_G_A_5;34269939_T_G_5;34269942_C_T_5;34269961_C_T_5;34269963_G_A_5;34269999_T_G_4;34270012_G_A_5;34270032_A_T_5;34270033_G_C_5;34270045_C_T_5;34270072_G_T_5;34270100_G_A_5;34270101_C_T_5;34270147_G_A_5;34270167_…	CD1-brain-M-2M-DNA-4;CD1-brain-M-3M-DNA-1;CD1-brain-M-4M-DNA-2;CD1-brain-M-4M-DNA-3;CD1-brain-M-5M-DNA-5
chr5:49794165-49794851	chr5:49784551-49798033	Enhancer_NonUniform	150	687	3435	global	0.00125	6.26e-172	8.56e-170	5	49794165_4;49794169_4;49794173_4;49794223_4;49794231_4;49794232_4;49794270_4;49794278_4;49794285_4;49794334_4;49794354_6;49794359_4;49794405_4;49794451_4;49794470_4;49794515_4;49794550_5;49794554_5;49794557_5;49794571_5;49794599_4;49794607_4;49794624_4;49794674_4;49794681_4;49794682_4;49794691_4;49794705_4;49794709_4;49794735_4;49794753_4;49794761_4;49794811_4;49794815_4;49794825_4;49794851_4	49794165_A_C_4;49794169_A_C_4;49794173_A_C_4;49794223_A_T_4;49794231_T_C_4;49794232_G_T_4;49794270_T_C_4;49794278_T_C_4;49794285_A_T_4;49794334_G_T_4;49794354_G_*_2;49794354_G_C_4;49794359_G_A_4;49794405_A_T_4;49794451_C_T_4;49794470_C_T_4;49794515_T_C_4;49794550_G_T_5;49794554_T_G_5;49794557_T_G_5;49794571_A_G_5;49794599_G_T_4;49794607_C_T_4;49794624_A_G_4;49794674_G_T_4;49794681_A_T_4;49794682_…	CD1-brain-M-2M-DNA-4;CD1-brain-M-3M-DNA-1;CD1-brain-M-4M-DNA-2;CD1-brain-M-4M-DNA-3;CD1-brain-M-5M-DNA-5
chr17:23293549-23293891	chr17:23293020-23296249	Enhancer_NonUniform	125	343	1715	global	0.00125	1.3e-171	1.78e-169	5	23293549_4;23293550_4;23293560_4;23293562_4;23293593_5;23293596_5;23293612_5;23293621_5;23293627_5;23293650_5;23293677_5;23293683_5;23293708_5;23293735_5;23293749_5;23293775_5;23293784_5;23293817_5;23293827_5;23293829_5;23293836_5;23293850_9;23293856_5;23293864_5;23293891_5	23293549_C_T_4;23293550_A_G_4;23293560_T_C_4;23293562_G_A_4;23293593_G_C_5;23293596_T_C_5;23293612_A_G_5;23293621_G_A_5;23293627_T_C_5;23293650_A_T_5;23293677_A_G_5;23293683_T_A_5;23293708_G_T_5;23293735_G_A_5;23293749_A_G_5;23293775_T_A_5;23293784_T_C_5;23293817_C_G_5;23293827_C_T_5;23293829_T_C_5;23293836_C_A_5;23293850_G_A_5;23293850_G_C_4;23293856_A_G_5;23293864_A_G_5;23293891_A_T_5	CD1-brain-M-2M-DNA-4;CD1-brain-M-3M-DNA-1;CD1-brain-M-4M-DNA-2;CD1-brain-M-4M-DNA-3;CD1-brain-M-5M-DNA-5
chr12:104135458-104135658	chr12:104134242-104138626	Enhancer_NonUniform	110	201	1005	global	0.00125	2.52e-171	3.45e-169	5	104135458_5;104135459_5;104135506_5;104135508_5;104135510_5;104135521_5;104135545_5;104135553_5;104135561_5;104135568_5;104135571_5;104135575_5;104135580_5;104135603_5;104135604_5;104135610_10;104135611_10;104135617_5;104135638_5;104135658_5	104135458_A_T_5;104135459_A_T_5;104135506_T_G_5;104135508_A_G_5;104135510_T_C_5;104135521_G_A_5;104135545_G_A_5;104135553_C_T_5;104135561_C_T_5;104135568_T_A_5;104135571_A_C_5;104135575_A_G_5;104135580_T_G_5;104135603_G_A_5;104135604_C_T_5;104135610_G_*_5;104135610_G_A_5;104135611_T_*_5;104135611_T_G_5;104135617_C_A_5;104135638_T_C_5;104135658_T_C_5	CD1-brain-M-2M-DNA-4;CD1-brain-M-3M-DNA-1;CD1-brain-M-4M-DNA-2;CD1-brain-M-4M-DNA-3;CD1-brain-M-5M-DNA-5
chr6:133685976-133686203	chr6:133683034-133692204	Enhancer_NonUniform	113	228	1140	global	0.00125	7.22e-171	9.87e-169	5	133685976_5;133685978_5;133685979_5;133686001_5;133686007_5;133686011_5;133686024_5;133686041_5;133686044_5;133686056_5;133686069_5;133686081_5;133686130_4;133686145_3;133686147_5;133686151_5;133686163_4;133686175_4;133686180_5;133686185_4;133686194_5;133686196_5;133686198_4;133686203_5	133685976_A_C_5;133685978_T_C_5;133685979_T_G_5;133686001_A_T_5;133686007_A_G_5;133686011_A_C_5;133686024_C_A_5;133686041_T_C_5;133686044_T_C_5;133686056_T_A_5;133686069_A_G_5;133686081_G_A_5;133686130_T_A_4;133686145_A_T_3;133686147_T_G_5;133686151_C_T_5;133686163_T_A_4;133686175_A_G_4;133686180_A_T_5;133686185_T_C_4;133686194_T_A_5;133686196_T_C_5;133686198_T_C_4;133686203_G_A_5	CD1-brain-M-2M-DNA-4;CD1-brain-M-3M-DNA-1;CD1-brain-M-4M-DNA-2;CD1-brain-M-4M-DNA-3;CD1-brain-M-5M-DNA-5
chr7:48281981-48282439	chr7:48278496-48283471	Enhancer_NonUniform	134	459	2295	global	0.00125	9.94e-171	1.36e-168	5	48281981_5;48281993_5;48282004_5;48282032_5;48282055_5;48282084_5;48282104_5;48282140_5;48282151_5;48282154_5;48282177_5;48282181_5;48282182_5;48282200_5;48282222_5;48282225_5;48282236_5;48282269_5;48282271_5;48282311_5;48282335_5;48282354_5;48282355_5;48282371_5;48282380_5;48282410_5;48282436_2;48282439_2	48281981_G_A_5;48281993_G_A_5;48282004_T_G_5;48282032_G_T_5;48282055_G_T_5;48282084_G_A_5;48282104_T_C_5;48282140_A_C_5;48282151_A_T_5;48282154_A_G_5;48282177_T_C_5;48282181_T_C_5;48282182_G_A_5;48282200_G_A_5;48282222_C_T_5;48282225_A_G_5;48282236_G_A_5;48282269_A_G_5;48282271_G_A_5;48282311_T_C_5;48282335_C_T_5;48282354_C_A_5;48282355_C_A_5;48282371_A_C_5;48282380_A_G_5;48282410_A_G_5;48282436_…	CD1-brain-M-2M-DNA-4;CD1-brain-M-3M-DNA-1;CD1-brain-M-4M-DNA-2;CD1-brain-M-4M-DNA-3;CD1-brain-M-5M-DNA-5
chr12:114566813-114567173	chr12:114565734-114567841	Enhancer_NonUniform	126	361	1805	global	0.00125	1.47e-170	2e-168	5	114566813_5;114566815_5;114566845_5;114566863_6;114566891_5;114566907_5;114566931_5;114566981_5;114566998_5;114566999_5;114567007_5;114567008_5;114567016_5;114567021_5;114567034_5;114567038_5;114567039_5;114567056_5;114567066_5;114567068_5;114567092_5;114567111_5;114567135_5;114567143_5;114567173_5	114566813_T_C_5;114566815_G_T_5;114566845_A_G_5;114566863_T_A_5;114566863_T_G_1;114566891_C_T_5;114566907_T_C_5;114566931_T_A_5;114566981_T_C_5;114566998_T_C_5;114566999_G_T_5;114567007_A_T_5;114567008_G_T_5;114567016_C_T_5;114567021_T_A_5;114567034_A_T_5;114567038_T_C_5;114567039_A_C_5;114567056_G_A_5;114567066_A_G_5;114567068_A_C_5;114567092_A_G_5;114567111_G_A_5;114567135_C_A_5;114567143_G_A_5…	CD1-brain-M-2M-DNA-4;CD1-brain-M-3M-DNA-1;CD1-brain-M-4M-DNA-2;CD1-brain-M-4M-DNA-3;CD1-brain-M-5M-DNA-5
chr3:3007645-3007911	chr3:3004920-3008968	Enhancer_NonUniform	117	267	1335	global	0.00125	2.29e-170	3.12e-168	5	3007645_5;3007655_5;3007700_4;3007708_4;3007718_4;3007722_4;3007735_4;3007745_5;3007746_5;3007750_5;3007758_5;3007767_5;3007772_5;3007777_5;3007798_5;3007844_3;3007846_4;3007861_4;3007867_5;3007868_6;3007879_5;3007886_5;3007890_5;3007909_5;3007911_5	3007645_G_T_5;3007655_G_T_5;3007700_A_G_4;3007708_G_A_4;3007718_T_G_4;3007722_C_T_4;3007735_C_A_4;3007745_C_G_5;3007746_C_A_5;3007750_A_G_5;3007758_C_T_5;3007767_C_A_5;3007772_G_T_5;3007777_A_C_5;3007798_C_T_5;3007844_C_G_3;3007846_C_G_4;3007861_T_C_4;3007867_A_G_5;3007868_A_C_5;3007868_A_G_1;3007879_G_C_5;3007886_G_A_5;3007890_T_C_5;3007909_G_A_5;3007911_T_C_5	CD1-brain-M-2M-DNA-4;CD1-brain-M-3M-DNA-1;CD1-brain-M-4M-DNA-2;CD1-brain-M-4M-DNA-3;CD1-brain-M-5M-DNA-5
chr12:115605904-115606254	chr12:115600789-115609750	Enhancer_NonUniform	125	351	1755	global	0.00125	2.46e-170	3.36e-168	5	115605904_5;115605912_5;115605914_3;115605930_4;115605936_5;115605944_5;115605981_4;115605983_4;115605987_4;115605988_4;115605997_4;115606024_4;115606039_4;115606083_5;115606084_5;115606092_5;115606105_5;115606121_5;115606122_5;115606147_5;115606148_5;115606162_5;115606198_5;115606217_5;115606237_5;115606253_5;115606254_5	115605904_T_G_5;115605912_G_A_5;115605914_G_T_3;115605930_T_C_4;115605936_A_G_5;115605944_G_A_5;115605981_A_G_4;115605983_G_T_4;115605987_A_G_4;115605988_T_C_4;115605997_C_T_4;115606024_A_G_4;115606039_A_T_4;115606083_A_C_5;115606084_G_A_5;115606092_G_T_5;115606105_C_T_5;115606121_G_A_5;115606122_G_C_5;115606147_T_C_5;115606148_T_C_5;115606162_A_C_5;115606198_C_G_5;115606217_T_C_5;115606237_G_A_5…	CD1-brain-M-2M-DNA-4;CD1-brain-M-3M-DNA-1;CD1-brain-M-4M-DNA-2;CD1-brain-M-4M-DNA-3;CD1-brain-M-5M-DNA-5
chr16:80520454-80520755	chr16:80519951-80521918	Enhancer_NonUniform	120	302	1510	global	0.00125	1.94e-169	2.65e-167	5	80520454_5;80520458_5;80520482_5;80520493_5;80520502_5;80520519_5;80520534_5;80520550_5;80520551_5;80520558_5;80520579_5;80520599_5;80520611_5;80520632_5;80520649_5;80520679_5;80520680_5;80520686_5;80520695_5;80520705_5;80520706_5;80520711_5;80520754_5;80520755_5	80520454_G_A_5;80520458_T_C_5;80520482_T_C_5;80520493_C_A_5;80520502_T_C_5;80520519_T_C_5;80520534_G_A_5;80520550_G_A_5;80520551_T_A_5;80520558_G_A_5;80520579_C_T_5;80520599_T_A_5;80520611_G_A_5;80520632_G_T_5;80520649_C_T_5;80520679_T_C_5;80520680_T_C_5;80520686_C_G_5;80520695_A_G_5;80520705_A_G_5;80520706_C_A_5;80520711_T_A_5;80520754_A_G_5;80520755_C_T_5	CD1-brain-M-2M-DNA-4;CD1-brain-M-3M-DNA-1;CD1-brain-M-4M-DNA-2;CD1-brain-M-4M-DNA-3;CD1-brain-M-5M-DNA-5
chr5:77405513-77405814	chr5:77401576-77408384	Enhancer_NonUniform	120	302	1510	global	0.00125	1.94e-169	2.65e-167	5	77405513_5;77405520_5;77405552_5;77405569_5;77405571_5;77405593_5;77405628_5;77405630_5;77405631_5;77405649_5;77405685_5;77405688_5;77405700_5;77405701_5;77405708_5;77405711_5;77405734_5;77405740_5;77405748_5;77405776_5;77405800_5;77405801_5;77405810_5;77405814_5	77405513_G_A_5;77405520_G_A_5;77405552_C_T_5;77405569_G_A_5;77405571_T_C_5;77405593_C_T_5;77405628_T_C_5;77405630_G_C_5;77405631_G_A_5;77405649_T_C_5;77405685_C_T_5;77405688_T_C_5;77405700_T_A_5;77405701_C_A_5;77405708_A_C_5;77405711_T_C_5;77405734_T_C_5;77405740_G_T_5;77405748_A_G_5;77405776_C_T_5;77405800_C_T_5;77405801_A_G_5;77405810_A_G_5;77405814_G_A_5	CD1-brain-M-2M-DNA-4;CD1-brain-M-3M-DNA-1;CD1-brain-M-4M-DNA-2;CD1-brain-M-4M-DNA-3;CD1-brain-M-5M-DNA-5
chr14:53775225-53775708	chr14:53774501-53838422	Enhancer_NonUniform	135	484	2420	global	0.00125	2.7e-169	3.69e-167	5	53775225_5;53775228_5;53775232_5;53775247_5;53775269_5;53775270_5;53775291_5;53775297_5;53775298_5;53775311_4;53775345_5;53775371_5;53775385_5;53775411_5;53775412_5;53775437_3;53775454_4;53775477_5;53775527_5;53775538_5;53775570_3;53775572_5;53775616_3;53775635_5;53775644_5;53775662_5;53775663_5;53775667_3;53775708_5	53775225_G_T_5;53775228_C_T_5;53775232_G_A_5;53775247_G_A_5;53775269_C_T_5;53775270_C_G_5;53775291_C_A_5;53775297_G_A_5;53775298_T_C_5;53775311_A_T_4;53775345_C_T_5;53775371_T_C_5;53775385_G_C_5;53775411_G_A_5;53775412_G_A_5;53775437_C_A_3;53775454_T_G_4;53775477_T_C_5;53775527_C_T_5;53775538_C_A_5;53775570_G_T_3;53775572_C_T_5;53775616_A_G_3;53775635_C_T_5;53775644_G_C_5;53775662_C_T_5;53775663_…	CD1-brain-M-2M-DNA-4;CD1-brain-M-3M-DNA-1;CD1-brain-M-4M-DNA-2;CD1-brain-M-4M-DNA-3;CD1-brain-M-5M-DNA-5
chr4:3083467-3083753	chr4:3078424-3091953	Enhancer_NonUniform	118	287	1435	global	0.00125	1.92e-168	2.62e-166	5	3083467_5;3083480_5;3083507_5;3083519_5;3083520_5;3083550_5;3083556_5;3083575_5;3083592_8;3083617_5;3083630_5;3083676_5;3083681_5;3083683_5;3083695_5;3083696_5;3083698_5;3083700_5;3083713_5;3083720_5;3083721_5;3083728_5;3083753_5	3083467_C_T_5;3083480_G_A_5;3083507_A_G_5;3083519_C_T_5;3083520_G_T_5;3083550_C_G_5;3083556_G_A_5;3083575_T_G_5;3083592_A_C_5;3083592_A_G_3;3083617_G_T_5;3083630_C_A_5;3083676_C_G_5;3083681_G_T_5;3083683_G_A_5;3083695_C_T_5;3083696_G_A_5;3083698_A_T_5;3083700_A_T_5;3083713_C_A_5;3083720_G_T_5;3083721_T_A_5;3083728_C_T_5;3083753_G_A_5	CD1-brain-M-2M-DNA-4;CD1-brain-M-3M-DNA-1;CD1-brain-M-4M-DNA-2;CD1-brain-M-4M-DNA-3;CD1-brain-M-5M-DNA-5
chr7:48297162-48297450	chr7:48296343-48298098	Enhancer_NonUniform	118	289	1445	global	0.00125	4.46e-168	6.09e-166	5	48297162_5;48297170_5;48297174_5;48297200_9;48297209_5;48297223_5;48297225_5;48297265_5;48297278_5;48297282_5;48297294_5;48297298_5;48297301_5;48297325_5;48297334_4;48297368_4;48297370_4;48297380_4;48297397_7;48297417_6;48297430_5;48297449_5;48297450_5	48297162_G_A_5;48297170_T_A_5;48297174_A_G_5;48297200_T_A_5;48297200_T_G_4;48297209_G_A_5;48297223_T_A_5;48297225_G_A_5;48297265_T_C_5;48297278_G_T_5;48297282_A_G_5;48297294_A_G_5;48297298_C_T_5;48297301_T_C_5;48297325_G_A_5;48297334_T_G_4;48297368_T_C_4;48297370_T_C_4;48297380_A_C_4;48297397_A_*_2;48297397_A_G_5;48297417_C_*_1;48297417_C_A_5;48297430_C_A_5;48297449_C_T_5;48297450_T_A_5	CD1-brain-M-2M-DNA-4;CD1-brain-M-3M-DNA-1;CD1-brain-M-4M-DNA-2;CD1-brain-M-4M-DNA-3;CD1-brain-M-5M-DNA-5
chr14:110777763-110778600	chr14:110774988-110781618	Enhancer_NonUniform	156	838	4190	global	0.00125	4.93e-168	6.73e-166	5	110777763_3;110777773_3;110777817_3;110777831_3;110777844_3;110777850_3;110777856_3;110777880_3;110777925_3;110777938_3;110777942_3;110777957_3;110777962_3;110777972_3;110777980_3;110778021_3;110778040_3;110778055_3;110778070_3;110778075_3;110778077_3;110778095_3;110778102_3;110778150_3;110778186_4;110778193_4;110778227_5;110778240_4;110778278_3;110778283_3;110778316_3;110778328_3;110778329_3;110…	110777763_A_G_3;110777773_T_A_3;110777817_T_C_3;110777831_G_T_3;110777844_C_T_3;110777850_T_G_3;110777856_G_T_3;110777880_T_C_3;110777925_T_C_3;110777938_A_T_3;110777942_A_G_3;110777957_T_G_3;110777962_C_T_3;110777972_C_A_3;110777980_T_C_3;110778021_T_A_3;110778040_C_A_3;110778055_A_C_3;110778070_A_C_3;110778075_G_T_3;110778077_G_T_3;110778095_C_G_3;110778102_A_T_3;110778150_G_T_3;110778186_T_C_4…	CD1-brain-M-2M-DNA-4;CD1-brain-M-3M-DNA-1;CD1-brain-M-4M-DNA-2;CD1-brain-M-4M-DNA-3;CD1-brain-M-5M-DNA-5
chr14:83983022-83983387	chr14:83982040-83985150	Enhancer_NonUniform	125	366	1830	global	0.00125	5.07e-168	6.92e-166	5	83983022_5;83983039_5;83983058_5;83983096_5;83983126_5;83983128_5;83983140_5;83983149_5;83983158_5;83983165_5;83983189_4;83983219_4;83983221_4;83983223_4;83983238_4;83983240_4;83983253_4;83983256_4;83983270_5;83983271_5;83983279_5;83983285_5;83983320_5;83983325_5;83983331_5;83983349_5;83983387_3	83983022_C_A_5;83983039_G_C_5;83983058_C_T_5;83983096_G_A_5;83983126_C_T_5;83983128_C_T_5;83983140_A_G_5;83983149_T_C_5;83983158_C_T_5;83983165_G_A_5;83983189_C_A_4;83983219_G_C_4;83983221_A_C_4;83983223_C_T_4;83983238_T_A_4;83983240_A_T_4;83983253_T_G_4;83983256_T_A_4;83983270_C_T_5;83983271_T_G_5;83983279_A_C_5;83983285_C_T_5;83983320_C_T_5;83983325_G_T_5;83983331_G_A_5;83983349_G_A_5;83983387_…	CD1-brain-M-2M-DNA-4;CD1-brain-M-3M-DNA-1;CD1-brain-M-4M-DNA-2;CD1-brain-M-4M-DNA-3;CD1-brain-M-5M-DNA-5
chr11:71992023-71992237	chr11:71945269-72028631	Enhancer_NonUniform	110	215	1075	global	0.00125	5.79e-168	7.9e-166	5	71992023_5;71992033_5;71992040_5;71992047_5;71992057_5;71992063_5;71992066_5;71992076_5;71992086_5;71992097_5;71992105_5;71992134_5;71992140_5;71992150_5;71992151_5;71992181_5;71992183_5;71992187_5;71992190_5;71992223_5;71992233_5;71992237_5	71992023_C_A_5;71992033_C_T_5;71992040_G_A_5;71992047_G_A_5;71992057_G_A_5;71992063_C_T_5;71992066_G_A_5;71992076_C_T_5;71992086_T_G_5;71992097_G_T_5;71992105_C_T_5;71992134_G_C_5;71992140_T_A_5;71992150_C_T_5;71992151_A_T_5;71992181_G_A_5;71992183_G_A_5;71992187_C_T_5;71992190_A_G_5;71992223_G_A_5;71992233_G_A_5;71992237_A_G_5	CD1-brain-M-2M-DNA-4;CD1-brain-M-3M-DNA-1;CD1-brain-M-4M-DNA-2;CD1-brain-M-4M-DNA-3;CD1-brain-M-5M-DNA-5
chr7:47759916-47760251	chr7:47755551-47761183	Enhancer_NonUniform	122	336	1680	global	0.00125	2.43e-167	3.31e-165	5	47759916_5;47759937_5;47759941_5;47759955_5;47759966_5;47759995_5;47760037_5;47760053_5;47760077_5;47760095_5;47760097_5;47760107_5;47760117_5;47760158_5;47760161_5;47760174_5;47760176_4;47760182_4;47760187_4;47760189_5;47760208_5;47760217_5;47760242_5;47760249_5;47760251_5	47759916_C_A_5;47759937_A_G_5;47759941_C_T_5;47759955_T_G_5;47759966_T_A_5;47759995_C_A_5;47760037_G_A_5;47760053_A_G_5;47760077_C_A_5;47760095_A_G_5;47760097_G_T_5;47760107_C_T_5;47760117_G_A_5;47760158_A_G_5;47760161_T_C_5;47760174_G_A_5;47760176_T_C_4;47760182_A_G_4;47760187_T_C_4;47760189_T_C_5;47760208_C_T_5;47760217_T_A_5;47760242_T_A_5;47760249_C_T_5;47760251_A_G_5	CD1-brain-M-2M-DNA-4;CD1-brain-M-3M-DNA-1;CD1-brain-M-4M-DNA-2;CD1-brain-M-4M-DNA-3;CD1-brain-M-5M-DNA-5
chr6:129883548-129883980	chr6:129881820-129890361	Enhancer_NonUniform	130	433	2165	global	0.00125	2.75e-167	3.75e-165	5	129883548_5;129883562_5;129883568_5;129883585_5;129883607_5;129883608_5;129883654_5;129883656_5;129883690_5;129883706_5;129883720_5;129883726_5;129883728_5;129883763_5;129883772_5;129883812_5;129883828_5;129883839_5;129883853_5;129883856_5;129883857_5;129883905_5;129883911_5;129883940_5;129883944_5;129883980_5	129883548_T_G_5;129883562_T_C_5;129883568_A_G_5;129883585_T_C_5;129883607_A_C_5;129883608_C_A_5;129883654_T_A_5;129883656_A_T_5;129883690_A_G_5;129883706_G_A_3;129883706_G_T_2;129883720_C_A_5;129883726_G_C_5;129883728_A_T_5;129883763_A_T_5;129883772_G_C_5;129883812_T_G_5;129883828_T_C_5;129883839_T_C_5;129883853_T_A_5;129883856_C_A_5;129883857_A_G_5;129883905_C_G_5;129883911_G_A_5;129883940_C_G_5…	CD1-brain-M-2M-DNA-4;CD1-brain-M-3M-DNA-1;CD1-brain-M-4M-DNA-2;CD1-brain-M-4M-DNA-3;CD1-brain-M-5M-DNA-5
chr17:34276780-34277309	chr17:34269416-34282745	Enhancer_NonUniform	137	530	2650	global	0.00125	3.17e-167	4.32e-165	5	34276780_5;34276790_5;34276792_5;34276818_5;34276853_5;34276856_5;34276859_5;34276868_5;34276901_5;34276938_5;34276956_4;34276958_5;34276980_9;34276985_5;34276998_4;34277041_5;34277087_4;34277088_4;34277090_5;34277091_4;34277113_5;34277129_4;34277142_4;34277176_5;34277212_5;34277251_5;34277297_5;34277309_5	34276780_G_T_5;34276790_C_T_5;34276792_A_G_5;34276818_G_A_5;34276853_A_T_5;34276856_T_C_5;34276859_A_G_5;34276868_T_C_5;34276901_G_A_5;34276938_C_A_5;34276956_A_G_4;34276958_A_G_5;34276980_T_C_4;34276980_T_G_5;34276985_G_A_5;34276998_A_G_4;34277041_C_T_5;34277087_A_C_4;34277088_C_A_4;34277090_C_T_5;34277091_G_A_4;34277113_A_G_5;34277129_C_A_4;34277142_C_T_4;34277176_A_C_5;34277212_C_T_5;34277251_…	CD1-brain-M-2M-DNA-4;CD1-brain-M-3M-DNA-1;CD1-brain-M-4M-DNA-2;CD1-brain-M-4M-DNA-3;CD1-brain-M-5M-DNA-5
chr12:104106971-104107148	chr12:104106150-104107680	Enhancer_NonUniform	105	178	890	global	0.00125	3.25e-167	4.44e-165	5	104106971_5;104106984_5;104106990_5;104106996_5;104107005_5;104107007_5;104107010_5;104107013_5;104107027_5;104107037_5;104107050_5;104107056_5;104107059_5;104107081_5;104107089_5;104107093_5;104107094_5;104107112_5;104107133_5;104107139_5;104107148_5	104106971_T_C_5;104106984_T_C_5;104106990_G_A_5;104106996_C_T_5;104107005_T_C_5;104107007_A_C_5;104107010_C_A_5;104107013_T_A_5;104107027_G_A_5;104107037_G_C_5;104107050_A_G_5;104107056_T_C_5;104107059_T_C_5;104107081_T_G_5;104107089_A_G_5;104107093_T_A_5;104107094_T_C_5;104107112_A_G_5;104107133_C_T_5;104107139_T_C_5;104107148_A_T_5	CD1-brain-M-2M-DNA-4;CD1-brain-M-3M-DNA-1;CD1-brain-M-4M-DNA-2;CD1-brain-M-4M-DNA-3;CD1-brain-M-5M-DNA-5
chr1:171556224-171556433	chr1:171556218-171556453	Enhancer_NonUniform	109	210	1050	global	0.00125	3.64e-167	4.97e-165	5	171556224_4;171556230_5;171556248_5;171556251_5;171556253_5;171556254_5;171556272_5;171556277_8;171556291_5;171556294_6;171556302_5;171556329_5;171556332_3;171556376_7;171556388_5;171556394_6;171556400_5;171556418_5;171556430_5;171556431_5;171556433_5	171556224_G_A_4;171556230_T_A_5;171556248_T_C_5;171556251_T_A_5;171556253_T_A_5;171556254_G_A_5;171556272_C_G_5;171556277_C_A_3;171556277_C_G_5;171556291_G_A_5;171556294_A_G_5;171556294_A_T_1;171556302_C_T_5;171556329_G_C_5;171556332_G_A_3;171556376_A_*_2;171556376_A_G_5;171556388_G_A_5;171556394_A_*_1;171556394_A_G_5;171556400_C_G_5;171556418_C_G_5;171556430_G_T_5;171556431_C_T_5;171556433_G_C_5	CD1-brain-M-2M-DNA-4;CD1-brain-M-3M-DNA-1;CD1-brain-M-4M-DNA-2;CD1-brain-M-4M-DNA-3;CD1-brain-M-5M-DNA-5
chr12:115885007-115885322	chr12:115882820-115886251	Enhancer_NonUniform	120	316	1580	global	0.00125	5.11e-167	6.97e-165	5	115885007_5;115885026_5;115885036_5;115885049_5;115885052_5;115885056_5;115885059_5;115885064_5;115885087_5;115885106_5;115885115_5;115885127_5;115885130_5;115885166_5;115885174_5;115885175_5;115885198_5;115885212_5;115885218_5;115885230_5;115885249_5;115885275_5;115885311_5;115885322_5	115885007_G_T_5;115885026_G_C_5;115885036_G_A_5;115885049_G_A_5;115885052_T_G_5;115885056_C_A_5;115885059_G_A_5;115885064_T_G_5;115885087_A_C_5;115885106_G_T_5;115885115_G_A_5;115885127_T_A_5;115885130_T_C_5;115885166_C_T_5;115885174_T_G_5;115885175_A_T_5;115885198_T_G_5;115885212_T_C_5;115885218_T_G_5;115885230_T_C_5;115885249_A_G_5;115885275_C_T_5;115885311_G_A_5;115885322_T_A_5	CD1-brain-M-2M-DNA-4;CD1-brain-M-3M-DNA-1;CD1-brain-M-4M-DNA-2;CD1-brain-M-4M-DNA-3;CD1-brain-M-5M-DNA-5
chr4:12396146-12396568	chr4:12392371-12398720	Enhancer_NonUniform	129	423	2115	global	0.00125	6.68e-167	9.12e-165	5	12396146_4;12396168_4;12396170_4;12396210_4;12396215_4;12396219_4;12396225_4;12396231_3;12396234_3;12396235_3;12396262_5;12396268_5;12396270_5;12396311_5;12396314_5;12396327_4;12396353_4;12396377_4;12396397_4;12396433_4;12396441_4;12396448_4;12396463_4;12396495_5;12396515_5;12396517_5;12396540_5;12396554_5;12396567_5;12396568_5	12396146_A_G_4;12396168_A_G_4;12396170_A_G_4;12396210_G_A_4;12396215_A_G_4;12396219_T_C_4;12396225_G_A_4;12396231_G_A_3;12396234_T_C_3;12396235_G_A_3;12396262_C_A_5;12396268_T_C_5;12396270_A_G_5;12396311_A_G_5;12396314_A_G_5;12396327_T_G_4;12396353_G_A_4;12396377_T_C_4;12396397_A_T_4;12396433_G_C_4;12396441_C_T_4;12396448_A_G_4;12396463_A_G_4;12396495_G_T_5;12396515_T_G_5;12396517_C_T_5;12396540_…	CD1-brain-M-2M-DNA-4;CD1-brain-M-3M-DNA-1;CD1-brain-M-4M-DNA-2;CD1-brain-M-4M-DNA-3;CD1-brain-M-5M-DNA-5
chr8:27278438-27278927	chr8:27275649-27282736	Enhancer_NonUniform	134	490	2450	global	0.00125	6.73e-167	9.19e-165	5	27278438_3;27278441_3;27278463_3;27278508_3;27278512_3;27278546_3;27278564_6;27278567_3;27278575_4;27278580_3;27278586_3;27278605_3;27278622_4;27278642_3;27278654_4;27278669_3;27278692_4;27278697_4;27278705_4;27278721_4;27278722_4;27278729_4;27278731_3;27278763_3;27278764_3;27278782_3;27278783_3;27278785_3;27278786_3;27278795_3;27278821_3;27278841_3;27278851_3;27278890_3;27278910_4;27278911_4;272…	27278438_G_T_3;27278441_A_T_3;27278463_T_A_3;27278508_G_A_3;27278512_C_G_3;27278546_A_T_3;27278564_A_C_2;27278564_A_G_4;27278567_A_G_3;27278575_C_T_4;27278580_G_A_3;27278586_G_A_3;27278605_G_A_3;27278622_G_C_4;27278642_A_G_3;27278654_C_T_4;27278669_T_G_3;27278692_C_T_4;27278697_C_T_4;27278705_G_T_4;27278721_T_C_4;27278722_G_A_4;27278729_C_T_4;27278731_A_G_3;27278763_A_T_3;27278764_T_G_3;27278782_…	CD1-brain-M-2M-DNA-4;CD1-brain-M-3M-DNA-1;CD1-brain-M-4M-DNA-2;CD1-brain-M-4M-DNA-3;CD1-brain-M-5M-DNA-5
chr10:22287320-22287659	chr10:22287245-22288605	Enhancer_NonUniform	122	340	1700	global	0.00125	1.06e-166	1.44e-164	5	22287320_5;22287338_5;22287356_5;22287362_5;22287365_5;22287395_5;22287423_5;22287462_4;22287463_5;22287475_3;22287484_3;22287487_3;22287514_4;22287540_5;22287563_5;22287567_5;22287572_5;22287573_5;22287585_5;22287594_5;22287601_5;22287615_5;22287635_5;22287645_5;22287646_5;22287659_5	22287320_C_G_5;22287338_T_C_5;22287356_G_A_5;22287362_C_T_5;22287365_C_A_5;22287395_G_A_5;22287423_C_G_5;22287462_C_T_4;22287463_G_T_5;22287475_A_G_3;22287484_G_C_3;22287487_G_A_3;22287514_A_G_4;22287540_G_A_5;22287563_A_C_5;22287567_T_C_5;22287572_T_G_5;22287573_A_G_5;22287585_T_G_5;22287594_G_A_5;22287601_C_T_5;22287615_A_C_5;22287635_C_T_5;22287645_C_A_5;22287646_T_C_5;22287659_G_A_5	CD1-brain-M-2M-DNA-4;CD1-brain-M-3M-DNA-1;CD1-brain-M-4M-DNA-2;CD1-brain-M-4M-DNA-3;CD1-brain-M-5M-DNA-5
chr8:99625042-99625593	chr8:99624826-99630266	Enhancer_NonUniform	138	552	2760	global	0.00125	1.99e-166	2.72e-164	5	99625042_5;99625055_5;99625099_5;99625139_5;99625157_5;99625196_5;99625203_5;99625205_5;99625221_4;99625234_4;99625244_5;99625253_5;99625285_5;99625314_5;99625338_5;99625363_5;99625386_5;99625398_5;99625405_5;99625408_5;99625411_5;99625422_5;99625445_5;99625484_5;99625516_5;99625558_5;99625569_5;99625593_5	99625042_T_G_5;99625055_C_T_5;99625099_T_G_5;99625139_G_C_5;99625157_C_T_5;99625196_G_T_5;99625203_G_A_5;99625205_G_T_5;99625221_G_A_4;99625234_T_C_4;99625244_A_G_5;99625253_A_C_5;99625285_T_A_5;99625314_A_T_5;99625338_T_G_5;99625363_G_A_5;99625386_A_T_5;99625398_C_T_5;99625405_G_C_5;99625408_G_A_5;99625411_C_G_5;99625422_G_A_5;99625445_G_A_5;99625484_C_T_5;99625516_G_A_5;99625558_T_C_5;99625569_…	CD1-brain-M-2M-DNA-4;CD1-brain-M-3M-DNA-1;CD1-brain-M-4M-DNA-2;CD1-brain-M-4M-DNA-3;CD1-brain-M-5M-DNA-5
chr1:176148130-176148669	chr1:176140215-176161456	Enhancer_NonUniform	137	540	2700	global	0.00125	4.12e-166	5.62e-164	5	176148130_4;176148134_4;176148176_4;176148177_4;176148189_4;176148223_4;176148234_4;176148265_4;176148268_4;176148270_4;176148298_4;176148324_4;176148329_4;176148346_4;176148395_4;176148418_4;176148440_4;176148460_4;176148478_4;176148498_4;176148499_4;176148506_4;176148516_4;176148558_3;176148593_4;176148607_4;176148616_4;176148626_5;176148637_5;176148652_5;176148658_5;176148663_5;176148669_5	176148130_A_G_4;176148134_A_C_4;176148176_T_C_4;176148177_T_C_4;176148189_C_T_4;176148223_T_A_4;176148234_T_C_4;176148265_C_T_4;176148268_T_C_4;176148270_C_T_4;176148298_C_T_4;176148324_T_A_4;176148329_A_T_4;176148346_C_A_4;176148395_T_A_4;176148418_A_T_4;176148440_A_T_4;176148460_T_C_4;176148478_C_T_4;176148498_G_A_4;176148499_T_G_4;176148506_C_G_4;176148516_A_C_4;176148558_C_T_3;176148593_G_A_4…	CD1-brain-M-2M-DNA-4;CD1-brain-M-3M-DNA-1;CD1-brain-M-4M-DNA-2;CD1-brain-M-4M-DNA-3;CD1-brain-M-5M-DNA-5
chr1:34387001-34387368	chr1:34358431-34418478	Enhancer_NonUniform	124	368	1840	global	0.00125	5.91e-166	8.07e-164	5	34387001_5;34387009_5;34387012_5;34387026_5;34387043_5;34387044_5;34387077_5;34387081_5;34387084_4;34387087_5;34387090_5;34387130_5;34387135_5;34387164_5;34387168_5;34387214_5;34387224_5;34387227_5;34387260_5;34387278_5;34387283_5;34387289_5;34387327_5;34387361_5;34387368_5	34387001_A_T_5;34387009_C_T_5;34387012_C_T_5;34387026_T_C_5;34387043_C_T_5;34387044_C_G_5;34387077_A_T_5;34387081_A_T_5;34387084_A_T_4;34387087_A_T_5;34387090_A_T_5;34387130_A_G_5;34387135_G_A_5;34387164_G_A_5;34387168_T_C_5;34387214_C_T_5;34387224_C_G_5;34387227_C_A_5;34387260_T_A_5;34387278_A_C_5;34387283_G_A_5;34387289_C_A_5;34387327_C_T_5;34387361_A_G_5;34387368_C_T_5	CD1-brain-M-2M-DNA-4;CD1-brain-M-3M-DNA-1;CD1-brain-M-4M-DNA-2;CD1-brain-M-4M-DNA-3;CD1-brain-M-5M-DNA-5
chr6:133151593-133152065	chr6:133150902-133156884	Enhancer_NonUniform	132	473	2365	global	0.00125	1.32e-165	1.8e-163	5	133151593_4;133151617_4;133151660_5;133151663_5;133151709_5;133151729_5;133151743_5;133151750_5;133151770_5;133151787_5;133151789_5;133151831_5;133151857_4;133151888_5;133151905_4;133151907_4;133151909_4;133151916_5;133151940_5;133151941_5;133151950_5;133151961_5;133151990_5;133152030_5;133152048_5;133152059_4;133152061_4;133152065_5	133151593_C_T_4;133151617_T_C_4;133151660_G_A_5;133151663_T_G_5;133151709_A_G_5;133151729_A_C_5;133151743_A_C_5;133151750_G_A_5;133151770_C_T_5;133151787_A_G_5;133151789_G_A_5;133151831_G_A_5;133151857_A_G_4;133151888_C_T_5;133151905_A_G_4;133151907_G_C_4;133151909_A_C_4;133151916_G_A_5;133151940_G_A_5;133151941_G_A_5;133151950_C_G_5;133151961_C_T_5;133151990_A_C_5;133152030_C_A_5;133152048_T_A_5…	CD1-brain-M-2M-DNA-4;CD1-brain-M-3M-DNA-1;CD1-brain-M-4M-DNA-2;CD1-brain-M-4M-DNA-3;CD1-brain-M-5M-DNA-5
chr3:7538284-7538509	chr3:7538191-7538574	Enhancer_NonUniform	110	226	1130	global	0.00125	1.75e-165	2.39e-163	5	7538284_5;7538288_5;7538307_5;7538319_5;7538348_5;7538355_5;7538361_5;7538373_5;7538377_5;7538405_5;7538407_5;7538410_5;7538426_5;7538439_5;7538440_5;7538441_5;7538460_5;7538472_5;7538477_5;7538480_5;7538506_5;7538509_5	7538284_C_T_5;7538288_A_C_5;7538307_T_G_5;7538319_G_T_5;7538348_A_G_5;7538355_C_G_5;7538361_C_T_5;7538373_C_A_5;7538377_T_C_5;7538405_T_C_5;7538407_C_T_5;7538410_G_A_5;7538426_C_T_5;7538439_G_A_5;7538440_T_A_5;7538441_T_C_5;7538460_G_T_5;7538472_G_A_5;7538477_C_T_5;7538480_G_T_5;7538506_G_T_5;7538509_G_A_5	CD1-brain-M-2M-DNA-4;CD1-brain-M-3M-DNA-1;CD1-brain-M-4M-DNA-2;CD1-brain-M-4M-DNA-3;CD1-brain-M-5M-DNA-5
chr1:171558552-171558805	chr1:171558316-171570319	Enhancer_NonUniform	113	254	1270	global	0.00125	2.25e-165	3.07e-163	5	171558552_4;171558572_5;171558573_5;171558613_4;171558627_5;171558636_5;171558650_5;171558662_5;171558683_5;171558684_5;171558685_5;171558703_5;171558727_5;171558735_5;171558762_4;171558766_4;171558769_4;171558788_5;171558789_5;171558799_5;171558800_4;171558801_4;171558802_5;171558805_5	171558552_G_A_4;171558572_G_T_5;171558573_G_A_5;171558613_C_T_4;171558627_C_A_5;171558636_A_C_5;171558650_C_T_5;171558662_C_G_5;171558683_C_T_5;171558684_A_G_5;171558685_C_T_5;171558703_A_G_5;171558727_T_A_5;171558735_G_A_5;171558762_T_C_4;171558766_G_T_4;171558769_C_T_4;171558788_T_C_5;171558789_G_A_3;171558789_G_C_2;171558799_G_A_5;171558800_A_T_4;171558801_T_A_4;171558802_T_A_1;171558802_T_C_4…	CD1-brain-M-2M-DNA-4;CD1-brain-M-3M-DNA-1;CD1-brain-M-4M-DNA-2;CD1-brain-M-4M-DNA-3;CD1-brain-M-5M-DNA-5
chr11:41144623-41145008	chr11:41143735-41147426	Enhancer_NonUniform	125	386	1930	global	0.00125	4.36e-165	5.94e-163	5	41144623_5;41144658_5;41144664_5;41144684_5;41144699_5;41144705_5;41144729_5;41144734_5;41144743_5;41144757_5;41144799_5;41144803_5;41144833_5;41144837_5;41144847_5;41144869_5;41144917_5;41144926_5;41144935_5;41144958_5;41144973_5;41144975_5;41144978_5;41145000_5;41145008_5	41144623_G_T_5;41144658_G_C_5;41144664_T_C_5;41144684_T_C_5;41144699_T_A_5;41144705_A_G_5;41144729_A_T_5;41144734_G_A_5;41144743_T_G_5;41144757_A_C_5;41144799_G_A_5;41144803_A_G_5;41144833_T_C_5;41144837_C_T_5;41144847_G_A_5;41144869_A_G_5;41144917_G_T_5;41144926_C_T_5;41144935_T_C_5;41144958_G_C_5;41144973_C_A_5;41144975_T_C_5;41144978_G_A_5;41145000_C_T_5;41145008_A_G_5	CD1-brain-M-2M-DNA-4;CD1-brain-M-3M-DNA-1;CD1-brain-M-4M-DNA-2;CD1-brain-M-4M-DNA-3;CD1-brain-M-5M-DNA-5
chr10:22293865-22294265	chr10:22290415-22308704	Enhancer_NonUniform	126	401	2005	global	0.00125	1.02e-164	1.38e-162	5	22293865_3;22293878_4;22293881_5;22293882_5;22293891_4;22293893_3;22293894_4;22293910_3;22293927_4;22293958_3;22293976_4;22293991_4;22294031_3;22294037_5;22294041_4;22294048_4;22294071_4;22294076_4;22294099_4;22294122_4;22294124_4;22294137_3;22294145_4;22294146_4;22294154_4;22294155_3;22294159_3;22294172_4;22294179_4;22294206_4;22294208_4;22294240_3;22294265_4	22293865_T_G_3;22293878_G_A_4;22293881_C_G_5;22293882_A_G_5;22293891_A_T_4;22293893_T_A_3;22293894_T_C_4;22293910_T_A_3;22293927_A_G_4;22293958_A_C_3;22293976_T_C_4;22293991_G_A_4;22294031_G_A_3;22294037_G_A_5;22294041_A_G_4;22294048_G_A_4;22294071_G_A_4;22294076_A_G_4;22294099_A_G_4;22294122_T_G_4;22294124_T_G_4;22294137_G_T_3;22294145_C_A_4;22294146_A_C_4;22294154_G_A_1;22294154_G_T_3;22294155_…	CD1-brain-M-2M-DNA-4;CD1-brain-M-3M-DNA-1;CD1-brain-M-4M-DNA-2;CD1-brain-M-4M-DNA-3;CD1-brain-M-5M-DNA-5
chr5:77424924-77425181	chr5:77424356-77426735	Enhancer_NonUniform	113	258	1290	global	0.00125	1.39e-164	1.9e-162	5	77424924_5;77424936_5;77424943_5;77424944_5;77424949_5;77424960_5;77424973_5;77424983_5;77425015_4;77425027_4;77425032_5;77425039_5;77425055_5;77425075_5;77425076_5;77425081_5;77425088_5;77425101_5;77425102_5;77425122_5;77425140_5;77425178_5;77425181_5	77424924_A_G_5;77424936_C_T_5;77424943_T_A_5;77424944_C_G_5;77424949_G_A_5;77424960_C_T_5;77424973_A_C_5;77424983_C_T_5;77425015_C_T_4;77425027_C_A_4;77425032_A_G_5;77425039_C_A_5;77425055_T_A_5;77425075_G_A_5;77425076_T_A_5;77425081_A_T_5;77425088_A_G_5;77425101_T_G_5;77425102_T_G_5;77425122_A_T_5;77425140_G_T_5;77425178_C_A_5;77425181_G_T_5	CD1-brain-M-2M-DNA-4;CD1-brain-M-3M-DNA-1;CD1-brain-M-4M-DNA-2;CD1-brain-M-4M-DNA-3;CD1-brain-M-5M-DNA-5
chr7:48274819-48275106	chr7:48271103-48278469	Enhancer_NonUniform	116	288	1440	global	0.00125	1.48e-164	2.02e-162	5	48274819_5;48274846_5;48274854_5;48274881_5;48274912_5;48274914_5;48274920_5;48274931_5;48274939_5;48274954_5;48274957_5;48274991_5;48275001_5;48275005_5;48275018_5;48275027_5;48275030_5;48275041_5;48275042_5;48275051_5;48275056_5;48275091_4;48275092_4;48275106_3	48274819_C_T_5;48274846_G_A_5;48274854_T_A_5;48274881_T_G_5;48274912_A_T_5;48274914_G_A_5;48274920_A_G_5;48274931_T_C_5;48274939_T_C_5;48274954_C_T_5;48274957_G_T_5;48274991_C_A_5;48275001_G_T_5;48275005_T_A_5;48275018_T_C_5;48275027_T_C_5;48275030_G_T_5;48275041_A_G_5;48275042_T_A_5;48275051_T_C_5;48275056_G_A_5;48275091_T_A_4;48275092_G_C_4;48275106_G_C_3	CD1-brain-M-2M-DNA-4;CD1-brain-M-3M-DNA-1;CD1-brain-M-4M-DNA-2;CD1-brain-M-4M-DNA-3;CD1-brain-M-5M-DNA-5
chr15:34019962-34020295	chr15:34004524-34077708	Enhancer_NonUniform	120	334	1670	global	0.00125	4.55e-164	6.21e-162	5	34019962_5;34019963_5;34019978_5;34019986_5;34019990_5;34020021_5;34020028_5;34020041_5;34020046_5;34020067_5;34020068_5;34020083_5;34020107_5;34020114_5;34020133_5;34020144_5;34020161_5;34020167_5;34020211_5;34020250_5;34020253_5;34020282_5;34020291_5;34020295_5	34019962_T_C_5;34019963_C_G_5;34019978_T_C_5;34019986_G_T_5;34019990_A_T_5;34020021_A_G_5;34020028_T_C_5;34020041_T_G_5;34020046_T_G_5;34020067_T_G_5;34020068_G_T_5;34020083_C_A_5;34020107_C_T_5;34020114_T_C_5;34020133_C_T_5;34020144_C_G_5;34020161_T_C_5;34020167_C_G_5;34020211_G_C_5;34020250_T_C_5;34020253_A_T_5;34020282_A_G_5;34020291_T_A_5;34020295_A_T_5	CD1-brain-M-2M-DNA-4;CD1-brain-M-3M-DNA-1;CD1-brain-M-4M-DNA-2;CD1-brain-M-4M-DNA-3;CD1-brain-M-5M-DNA-5
chr9:101607442-101607722	chr9:101584032-101609100	Enhancer_NonUniform	115	281	1405	global	0.00125	5.68e-164	7.75e-162	5	101607442_5;101607443_5;101607461_5;101607469_5;101607470_5;101607473_5;101607516_5;101607519_5;101607520_5;101607564_5;101607597_5;101607598_5;101607609_5;101607636_5;101607646_5;101607650_5;101607651_5;101607666_5;101607673_5;101607683_5;101607716_5;101607717_5;101607722_5	101607442_G_A_5;101607443_T_C_5;101607461_T_C_5;101607469_C_T_5;101607470_G_A_5;101607473_C_T_5;101607516_C_A_5;101607519_A_G_5;101607520_T_C_5;101607564_T_C_5;101607597_T_C_5;101607598_G_A_5;101607609_A_C_5;101607636_G_A_5;101607646_C_T_5;101607650_C_T_5;101607651_A_G_5;101607666_G_C_5;101607673_G_A_5;101607683_C_T_5;101607716_C_G_5;101607717_T_C_5;101607722_G_A_5	CD1-brain-M-2M-DNA-4;CD1-brain-M-3M-DNA-1;CD1-brain-M-4M-DNA-2;CD1-brain-M-4M-DNA-3;CD1-brain-M-5M-DNA-5
chr1:171507636-171508022	chr1:171504750-171518123	Enhancer_NonUniform	124	387	1935	global	0.00125	3.34e-163	4.56e-161	5	171507636_5;171507655_4;171507691_5;171507693_10;171507708_5;171507713_5;171507726_5;171507732_5;171507741_5;171507752_5;171507764_5;171507780_5;171507794_5;171507840_5;171507852_5;171507872_5;171507886_5;171507887_5;171507888_5;171507929_5;171507932_5;171507951_5;171507989_5;171508022_5	171507636_C_A_5;171507655_C_T_4;171507691_G_T_5;171507693_T_A_5;171507693_T_C_5;171507708_C_T_5;171507713_T_A_5;171507726_A_G_5;171507732_C_T_5;171507741_G_A_5;171507752_C_A_5;171507764_C_T_5;171507780_G_A_5;171507794_T_C_5;171507840_C_T_5;171507852_G_A_5;171507872_C_A_5;171507886_T_C_5;171507887_A_T_5;171507888_G_A_5;171507929_C_A_5;171507932_C_G_5;171507951_G_A_5;171507989_G_A_5;171508022_A_T_5	CD1-brain-M-2M-DNA-4;CD1-brain-M-3M-DNA-1;CD1-brain-M-4M-DNA-2;CD1-brain-M-4M-DNA-3;CD1-brain-M-5M-DNA-5
chr1:171508168-171508509	chr1:171504750-171518123	Enhancer_NonUniform	120	342	1710	global	0.00125	8.24e-163	1.12e-160	5	171508168_5;171508178_5;171508179_5;171508180_5;171508184_5;171508203_5;171508243_5;171508277_5;171508298_5;171508313_5;171508353_5;171508372_5;171508374_5;171508388_5;171508401_5;171508411_5;171508432_5;171508452_5;171508458_5;171508461_5;171508470_5;171508473_5;171508490_5;171508509_5	171508168_C_A_5;171508178_T_C_5;171508179_C_T_5;171508180_C_G_5;171508184_T_A_5;171508203_T_A_5;171508243_T_A_5;171508277_C_A_5;171508298_C_T_5;171508313_G_A_5;171508353_T_G_5;171508372_G_A_5;171508374_A_T_5;171508388_G_T_5;171508401_A_C_5;171508411_G_A_5;171508432_A_G_5;171508452_T_A_5;171508458_A_T_5;171508461_G_T_5;171508470_C_T_5;171508473_C_T_5;171508490_A_G_5;171508509_A_G_5	CD1-brain-M-2M-DNA-4;CD1-brain-M-3M-DNA-1;CD1-brain-M-4M-DNA-2;CD1-brain-M-4M-DNA-3;CD1-brain-M-5M-DNA-5
chr6:130060893-130061190	chr6:130059663-130062012	Enhancer_NonUniform	116	298	1490	global	0.00125	8.6e-163	1.17e-160	5	130060893_5;130060898_5;130060920_5;130060924_5;130060936_5;130060969_5;130060974_5;130060989_5;130060992_5;130061012_5;130061042_5;130061053_5;130061069_5;130061079_5;130061092_4;130061093_4;130061105_5;130061128_5;130061129_5;130061147_5;130061148_5;130061155_5;130061169_5;130061190_3	130060893_T_A_5;130060898_A_C_5;130060920_T_C_5;130060924_G_T_5;130060936_G_A_5;130060969_C_A_5;130060974_T_G_5;130060989_T_A_5;130060992_G_T_5;130061012_T_C_5;130061042_T_G_5;130061053_A_T_5;130061069_A_G_5;130061079_A_G_5;130061092_G_C_4;130061093_G_T_4;130061105_C_T_5;130061128_T_C_5;130061129_C_T_5;130061147_C_T_5;130061148_C_T_5;130061155_G_A_5;130061169_C_T_5;130061190_T_A_3	CD1-brain-M-2M-DNA-4;CD1-brain-M-3M-DNA-1;CD1-brain-M-4M-DNA-2;CD1-brain-M-4M-DNA-3;CD1-brain-M-5M-DNA-5
chr8:99621880-99622323	chr8:99620601-99624812	Enhancer_NonUniform	128	444	2220	global	0.00125	1.82e-162	2.48e-160	5	99621880_5;99621886_5;99621887_5;99621934_5;99621946_5;99621964_3;99621965_3;99621973_5;99621974_5;99621984_5;99621993_5;99621997_5;99622028_5;99622059_5;99622076_5;99622078_5;99622088_5;99622090_5;99622121_5;99622159_5;99622198_5;99622209_5;99622237_5;99622278_4;99622292_4;99622297_4;99622323_5	99621880_C_G_5;99621886_A_G_5;99621887_G_T_5;99621934_T_C_5;99621946_A_G_5;99621964_T_G_3;99621965_A_G_3;99621973_G_T_5;99621974_C_T_5;99621984_G_A_5;99621993_G_T_5;99621997_C_T_5;99622028_G_A_5;99622059_G_C_5;99622076_G_T_5;99622078_A_C_5;99622088_T_C_5;99622090_T_C_5;99622121_A_T_5;99622159_A_G_5;99622198_A_G_5;99622209_C_A_5;99622237_G_A_5;99622278_A_T_4;99622292_G_A_4;99622297_T_A_4;99622323_…	CD1-brain-M-2M-DNA-4;CD1-brain-M-3M-DNA-1;CD1-brain-M-4M-DNA-2;CD1-brain-M-4M-DNA-3;CD1-brain-M-5M-DNA-5
chr3:3002334-3002465	chr3:3000021-3004800	Enhancer_NonUniform	96	132	660	global	0.00125	2.6e-162	3.54e-160	5	3002334_5;3002342_5;3002349_4;3002353_4;3002371_5;3002372_4;3002373_4;3002380_5;3002386_5;3002399_5;3002401_5;3002403_5;3002413_5;3002415_5;3002416_5;3002424_5;3002436_5;3002438_5;3002459_5;3002465_5	3002334_A_G_5;3002342_T_G_5;3002349_C_T_4;3002353_G_T_4;3002371_A_G_5;3002372_G_A_4;3002373_C_A_4;3002380_C_G_5;3002386_A_C_5;3002399_C_G_5;3002401_A_C_2;3002401_A_G_3;3002403_G_T_5;3002413_A_T_5;3002415_T_C_5;3002416_G_A_5;3002424_T_G_5;3002436_T_G_5;3002438_G_A_5;3002459_G_A_5;3002465_T_G_5	CD1-brain-M-2M-DNA-4;CD1-brain-M-3M-DNA-1;CD1-brain-M-4M-DNA-2;CD1-brain-M-4M-DNA-3;CD1-brain-M-5M-DNA-5
chr7:108476903-108477126	chr7:108475569-108477682	Enhancer_NonUniform	108	224	1120	global	0.00125	4.77e-162	6.5e-160	5	108476903_4;108476911_3;108476917_4;108476921_4;108476922_4;108476925_4;108476931_4;108476942_4;108476948_4;108476950_4;108476953_4;108476961_4;108476970_4;108476981_4;108476988_4;108477017_5;108477029_4;108477031_4;108477043_4;108477046_5;108477052_5;108477073_4;108477080_5;108477089_5;108477102_4;108477126_4	108476903_G_A_4;108476911_T_G_3;108476917_A_G_4;108476921_G_T_4;108476922_T_C_4;108476925_G_T_4;108476931_C_A_4;108476942_T_C_4;108476948_G_A_4;108476950_A_C_4;108476953_T_A_4;108476961_T_C_4;108476970_G_T_4;108476981_T_A_4;108476988_A_G_4;108477017_A_G_5;108477029_C_T_4;108477031_A_C_4;108477043_T_A_4;108477046_A_G_5;108477052_T_C_5;108477073_G_A_4;108477080_C_A_5;108477089_A_C_5;108477102_C_T_4…	CD1-brain-M-2M-DNA-4;CD1-brain-M-3M-DNA-1;CD1-brain-M-4M-DNA-2;CD1-brain-M-4M-DNA-3;CD1-brain-M-5M-DNA-5
chr17:34286440-34286848	chr17:34284536-34287675	Enhancer_NonUniform	125	409	2045	global	0.00125	6.63e-162	9.04e-160	5	34286440_5;34286445_5;34286483_5;34286486_5;34286535_5;34286548_5;34286553_5;34286601_5;34286630_5;34286646_5;34286672_5;34286675_5;34286677_10;34286690_5;34286734_5;34286751_5;34286760_5;34286761_5;34286776_5;34286798_5;34286816_5;34286843_5;34286848_10	34286440_T_C_5;34286445_T_C_5;34286483_A_G_5;34286486_G_A_5;34286535_C_T_5;34286548_C_T_5;34286553_G_C_5;34286601_C_T_5;34286630_T_C_5;34286646_C_T_5;34286672_G_A_5;34286675_A_G_5;34286677_T_A_5;34286677_T_G_5;34286690_G_A_5;34286734_C_T_5;34286751_C_T_5;34286760_A_G_5;34286761_C_T_5;34286776_G_A_5;34286798_C_G_5;34286816_G_A_5;34286843_T_A_5;34286848_A_C_5;34286848_A_T_5	CD1-brain-M-2M-DNA-4;CD1-brain-M-3M-DNA-1;CD1-brain-M-4M-DNA-2;CD1-brain-M-4M-DNA-3;CD1-brain-M-5M-DNA-5
chr7:49470546-49470841	chr7:49464977-49491349	Enhancer_NonUniform	115	296	1480	global	0.00125	2.63e-161	3.58e-159	5	49470546_5;49470547_5;49470597_5;49470600_5;49470601_5;49470604_5;49470611_5;49470619_5;49470620_5;49470631_5;49470635_5;49470657_5;49470660_5;49470703_5;49470710_5;49470725_5;49470774_5;49470789_5;49470815_5;49470822_5;49470828_5;49470829_5;49470841_5	49470546_A_G_5;49470547_T_C_5;49470597_G_T_5;49470600_C_A_5;49470601_T_C_5;49470604_G_A_5;49470611_G_A_5;49470619_A_G_5;49470620_T_C_5;49470631_T_C_5;49470635_C_T_5;49470657_G_A_5;49470660_G_A_5;49470703_T_C_5;49470710_G_A_5;49470725_T_C_5;49470774_A_T_5;49470789_G_A_5;49470815_A_G_5;49470822_G_A_5;49470828_G_A_5;49470829_A_G_5;49470841_C_T_5	CD1-brain-M-2M-DNA-4;CD1-brain-M-3M-DNA-1;CD1-brain-M-4M-DNA-2;CD1-brain-M-4M-DNA-3;CD1-brain-M-5M-DNA-5
chr14:36700458-36701093	chr14:36671927-36705094	Enhancer_NonUniform	140	636	3180	global	0.00125	4.32e-161	5.88e-159	5	36700458_5;36700466_5;36700488_5;36700489_5;36700503_5;36700513_5;36700516_4;36700548_4;36700562_4;36700598_4;36700600_4;36700627_4;36700642_4;36700646_4;36700684_4;36700699_4;36700736_4;36700751_4;36700777_4;36700785_4;36700815_4;36700821_4;36700839_4;36700858_4;36700890_3;36700893_4;36700922_4;36700946_4;36700957_4;36700978_4;36701016_4;36701062_4;36701077_3;36701093_4	36700458_T_C_5;36700466_T_G_5;36700488_G_A_5;36700489_A_C_5;36700503_A_G_5;36700513_A_G_5;36700516_A_G_4;36700548_T_A_4;36700562_A_G_4;36700598_A_G_4;36700600_G_A_4;36700627_T_C_4;36700642_A_G_4;36700646_G_A_4;36700684_T_C_4;36700699_A_G_4;36700736_T_C_4;36700751_G_A_4;36700777_C_T_4;36700785_C_T_4;36700815_G_A_4;36700821_C_T_4;36700839_G_A_4;36700858_C_A_4;36700890_A_G_3;36700893_G_A_4;36700922_…	CD1-brain-M-2M-DNA-4;CD1-brain-M-3M-DNA-1;CD1-brain-M-4M-DNA-2;CD1-brain-M-4M-DNA-3;CD1-brain-M-5M-DNA-5
chr6:133610823-133611153	chr6:133609406-133614402	Enhancer_NonUniform	118	331	1655	global	0.00125	5.85e-161	7.98e-159	5	133610823_5;133610835_5;133610840_5;133610851_5;133610857_5;133610871_5;133610878_5;133610909_5;133610915_5;133610947_5;133610988_5;133610993_5;133610995_5;133611002_5;133611003_5;133611011_5;133611028_5;133611049_5;133611064_5;133611067_5;133611108_4;133611110_4;133611140_5;133611153_5	133610823_T_G_5;133610835_A_G_5;133610840_G_A_5;133610851_G_A_5;133610857_G_C_5;133610871_G_A_5;133610878_G_C_5;133610909_G_T_5;133610915_G_A_5;133610947_T_A_5;133610988_G_A_5;133610993_C_T_5;133610995_A_G_5;133611002_T_C_5;133611003_G_C_5;133611011_A_G_5;133611028_T_C_5;133611049_C_T_5;133611064_G_A_5;133611067_C_T_5;133611108_C_*_2;133611108_C_A_2;133611110_G_*_2;133611110_G_A_2;133611140_G_C_5…	CD1-brain-M-2M-DNA-4;CD1-brain-M-3M-DNA-1;CD1-brain-M-4M-DNA-2;CD1-brain-M-4M-DNA-3;CD1-brain-M-5M-DNA-5
chr2:136841958-136842257	chr2:136793356-136860604	Enhancer_NonUniform	115	300	1500	global	0.00125	1.28e-160	1.74e-158	5	136841958_5;136841996_5;136842016_5;136842027_5;136842030_5;136842033_5;136842034_5;136842052_5;136842059_5;136842088_5;136842104_5;136842137_5;136842185_5;136842187_5;136842191_5;136842192_5;136842196_5;136842197_5;136842219_5;136842236_5;136842243_5;136842256_5;136842257_5	136841958_A_T_5;136841996_T_G_5;136842016_C_A_5;136842027_C_T_5;136842030_A_G_5;136842033_C_T_5;136842034_C_G_5;136842052_C_A_5;136842059_A_T_5;136842088_A_G_5;136842104_T_C_5;136842137_A_G_5;136842185_T_C_5;136842187_G_A_5;136842191_C_A_5;136842192_C_T_5;136842196_T_C_5;136842197_G_A_5;136842219_G_T_5;136842236_T_G_5;136842243_C_T_5;136842256_A_G_5;136842257_T_C_5	CD1-brain-M-2M-DNA-4;CD1-brain-M-3M-DNA-1;CD1-brain-M-4M-DNA-2;CD1-brain-M-4M-DNA-3;CD1-brain-M-5M-DNA-5
chr9:98890379-98890736	chr9:98872953-98898075	Enhancer_NonUniform	120	358	1790	global	0.00125	2.19e-160	2.98e-158	5	98890379_5;98890391_5;98890404_5;98890428_5;98890461_5;98890484_5;98890501_5;98890502_5;98890517_5;98890544_5;98890558_5;98890564_5;98890580_5;98890623_5;98890652_5;98890653_5;98890655_5;98890682_5;98890704_5;98890705_5;98890716_5;98890721_5;98890726_5;98890736_5	98890379_G_A_5;98890391_G_T_5;98890404_G_T_5;98890428_G_A_5;98890461_T_A_5;98890484_A_G_5;98890501_G_A_5;98890502_A_G_5;98890517_C_A_5;98890544_C_G_5;98890558_A_G_5;98890564_T_C_5;98890580_T_C_5;98890623_A_T_5;98890652_C_A_5;98890653_A_G_5;98890655_C_T_5;98890682_A_C_5;98890704_C_A_5;98890705_T_G_5;98890716_G_T_5;98890721_T_C_5;98890726_C_G_5;98890736_C_A_5	CD1-brain-M-2M-DNA-4;CD1-brain-M-3M-DNA-1;CD1-brain-M-4M-DNA-2;CD1-brain-M-4M-DNA-3;CD1-brain-M-5M-DNA-5
chr12:114811340-114811675	chr12:114803368-114822531	Enhancer_NonUniform	118	336	1680	global	0.00125	3.55e-160	4.84e-158	5	114811340_4;114811358_5;114811359_5;114811361_5;114811389_5;114811424_4;114811431_5;114811438_5;114811456_5;114811485_5;114811523_4;114811525_5;114811560_5;114811563_5;114811567_4;114811580_4;114811586_4;114811596_5;114811615_4;114811627_5;114811637_5;114811640_5;114811664_5;114811666_5;114811675_5	114811340_T_C_4;114811358_T_A_5;114811359_T_C_5;114811361_A_T_5;114811389_C_T_5;114811424_T_A_4;114811431_A_G_5;114811438_T_C_5;114811456_A_C_5;114811485_A_T_5;114811523_C_T_4;114811525_C_G_5;114811560_G_T_5;114811563_T_C_5;114811567_G_A_4;114811580_A_T_4;114811586_G_T_4;114811596_T_A_5;114811615_T_A_4;114811627_C_A_5;114811637_G_T_5;114811640_G_A_5;114811664_G_A_5;114811666_G_A_5;114811675_G_C_5	CD1-brain-M-2M-DNA-4;CD1-brain-M-3M-DNA-1;CD1-brain-M-4M-DNA-2;CD1-brain-M-4M-DNA-3;CD1-brain-M-5M-DNA-5
chrX:75687614-75687961	chrX:75685051-75690138	Enhancer_NonUniform	119	348	1740	global	0.00125	4.09e-160	5.57e-158	5	75687614_5;75687617_5;75687626_5;75687632_5;75687662_4;75687673_5;75687703_5;75687714_5;75687727_5;75687735_5;75687738_5;75687745_5;75687752_5;75687760_5;75687779_5;75687792_5;75687812_5;75687846_5;75687870_5;75687874_5;75687890_5;75687910_5;75687912_5;75687961_5	75687614_T_A_5;75687617_G_A_5;75687626_A_T_5;75687632_T_C_5;75687662_G_A_4;75687673_T_A_5;75687703_A_G_5;75687714_T_C_5;75687727_C_T_5;75687735_A_G_5;75687738_T_G_5;75687745_A_T_5;75687752_T_A_5;75687760_T_A_5;75687779_G_A_5;75687792_G_T_5;75687812_T_G_5;75687846_A_T_5;75687870_G_A_5;75687874_G_A_5;75687890_G_A_5;75687910_T_C_5;75687912_G_T_5;75687961_T_C_5	CD1-brain-M-2M-DNA-4;CD1-brain-M-3M-DNA-1;CD1-brain-M-4M-DNA-2;CD1-brain-M-4M-DNA-3;CD1-brain-M-5M-DNA-5
chr17:34012975-34013227	chr17:34005352-34019184	Enhancer_NonUniform	110	253	1265	global	0.00125	6.67e-160	9.08e-158	5	34012975_5;34012988_5;34013000_5;34013013_5;34013020_5;34013031_5;34013033_5;34013050_5;34013051_5;34013064_5;34013081_5;34013084_5;34013097_5;34013121_5;34013125_5;34013160_5;34013187_5;34013197_5;34013205_5;34013206_10;34013227_5	34012975_T_A_5;34012988_G_A_5;34013000_C_A_5;34013013_A_C_5;34013020_A_T_5;34013031_G_A_5;34013033_C_T_5;34013050_C_A_5;34013051_A_G_5;34013064_A_G_5;34013081_T_C_5;34013084_C_A_5;34013097_G_T_5;34013121_G_T_5;34013125_A_G_5;34013160_T_G_5;34013187_C_A_5;34013197_A_G_5;34013205_G_C_5;34013206_A_C_5;34013206_A_G_5;34013227_C_A_5	CD1-brain-M-2M-DNA-4;CD1-brain-M-3M-DNA-1;CD1-brain-M-4M-DNA-2;CD1-brain-M-4M-DNA-3;CD1-brain-M-5M-DNA-5
chr3:47654431-47654694	chr3:47649213-47656628	Enhancer_NonUniform	111	264	1320	global	0.00125	1.13e-159	1.54e-157	5	47654431_5;47654481_4;47654486_5;47654522_4;47654523_4;47654541_5;47654544_4;47654577_5;47654581_5;47654587_5;47654612_5;47654620_5;47654627_5;47654628_5;47654645_5;47654649_5;47654651_5;47654661_5;47654673_5;47654682_5;47654688_5;47654691_5;47654694_5	47654431_A_G_5;47654481_A_G_4;47654486_C_T_5;47654522_A_G_4;47654523_G_T_4;47654541_C_T_5;47654544_G_A_4;47654577_G_A_5;47654581_C_A_5;47654587_C_A_5;47654612_A_G_5;47654620_T_G_5;47654627_G_T_5;47654628_G_A_5;47654645_A_T_5;47654649_A_T_5;47654651_G_A_5;47654661_G_A_5;47654673_C_T_5;47654682_A_T_5;47654688_G_A_5;47654691_T_C_5;47654694_T_C_5	CD1-brain-M-2M-DNA-4;CD1-brain-M-3M-DNA-1;CD1-brain-M-4M-DNA-2;CD1-brain-M-4M-DNA-3;CD1-brain-M-5M-DNA-5
chr12:115601749-115601902	chr12:115600789-115609750	Enhancer_NonUniform	98	154	770	global	0.00125	1.34e-159	1.82e-157	5	115601749_5;115601757_5;115601765_5;115601778_5;115601791_3;115601814_4;115601817_4;115601818_4;115601822_4;115601828_5;115601830_5;115601843_5;115601851_5;115601862_4;115601871_5;115601874_5;115601880_5;115601883_5;115601890_5;115601895_5;115601902_5	115601749_A_C_5;115601757_C_T_5;115601765_T_A_5;115601778_T_C_5;115601791_A_C_3;115601814_G_A_4;115601817_C_T_4;115601818_G_A_4;115601822_A_G_4;115601828_C_T_5;115601830_T_C_5;115601843_G_C_5;115601851_C_T_5;115601862_C_A_4;115601871_T_A_5;115601874_A_G_5;115601880_G_A_5;115601883_T_A_5;115601890_C_T_5;115601895_C_G_5;115601902_C_T_5	CD1-brain-M-2M-DNA-4;CD1-brain-M-3M-DNA-1;CD1-brain-M-4M-DNA-2;CD1-brain-M-4M-DNA-3;CD1-brain-M-5M-DNA-5
chr13:86567227-86567615	chr13:86566050-86570251	Enhancer_NonUniform	122	389	1945	global	0.00125	2.11e-159	2.87e-157	4	86567227_4;86567257_4;86567260_4;86567279_4;86567281_4;86567301_4;86567309_4;86567318_4;86567324_4;86567340_4;86567349_4;86567383_4;86567389_4;86567424_3;86567430_3;86567452_4;86567462_4;86567494_4;86567503_4;86567518_4;86567524_4;86567527_4;86567542_4;86567543_4;86567555_4;86567559_4;86567582_4;86567591_4;86567594_4;86567609_4;86567615_4	86567227_G_A_4;86567257_T_C_4;86567260_T_C_4;86567279_A_C_4;86567281_T_C_4;86567301_A_C_4;86567309_G_A_4;86567318_C_T_4;86567324_G_A_4;86567340_C_T_4;86567349_G_C_4;86567383_C_G_4;86567389_T_A_4;86567424_T_A_3;86567430_A_G_3;86567452_G_A_4;86567462_G_A_4;86567494_T_C_4;86567503_C_T_4;86567518_C_T_4;86567524_C_A_4;86567527_A_G_4;86567542_C_T_4;86567543_G_T_4;86567555_C_T_4;86567559_G_A_4;86567582_…	CD1-brain-M-3M-DNA-1;CD1-brain-M-4M-DNA-2;CD1-brain-M-4M-DNA-3;CD1-brain-M-5M-DNA-5
chr10:22151553-22151668	chr10:22151330-22151674	Enhancer_NonUniform	92	116	580	global	0.00125	2.38e-159	3.24e-157	5	22151553_4;22151557_4;22151559_4;22151573_3;22151584_3;22151589_5;22151590_5;22151597_4;22151599_5;22151605_4;22151615_4;22151618_5;22151619_4;22151623_5;22151630_5;22151643_5;22151654_5;22151658_4;22151659_5;22151663_4;22151668_5	22151553_C_A_4;22151557_G_A_4;22151559_A_T_4;22151573_C_T_3;22151584_A_C_3;22151589_A_T_5;22151590_G_T_5;22151597_T_G_4;22151599_G_C_5;22151605_C_G_4;22151615_G_T_4;22151618_T_C_5;22151619_C_T_4;22151623_G_A_5;22151630_C_G_5;22151643_G_C_5;22151654_G_A_5;22151658_G_A_4;22151659_G_T_5;22151663_A_T_4;22151668_C_A_5	CD1-brain-M-2M-DNA-4;CD1-brain-M-3M-DNA-1;CD1-brain-M-4M-DNA-2;CD1-brain-M-4M-DNA-3;CD1-brain-M-5M-DNA-5
chr14:96658257-96658685	chr14:96652530-96663795	Enhancer_NonUniform	125	429	2145	global	0.00125	2.75e-159	3.75e-157	5	96658257_5;96658271_5;96658315_5;96658319_5;96658321_5;96658364_5;96658366_5;96658393_5;96658427_5;96658428_5;96658443_5;96658464_5;96658490_5;96658519_5;96658526_5;96658542_5;96658547_5;96658550_5;96658551_5;96658564_5;96658606_5;96658615_5;96658630_5;96658662_5;96658685_5	96658257_C_A_5;96658271_A_G_5;96658315_C_T_5;96658319_A_C_5;96658321_A_G_5;96658364_A_G_5;96658366_C_A_5;96658393_G_T_5;96658427_T_A_5;96658428_T_C_5;96658443_A_G_5;96658464_T_C_5;96658490_C_G_5;96658519_C_T_5;96658526_C_A_5;96658542_G_T_5;96658547_T_C_5;96658550_T_C_5;96658551_G_T_5;96658564_G_A_5;96658606_T_G_5;96658615_A_G_5;96658630_A_G_5;96658662_C_G_5;96658685_A_G_5	CD1-brain-M-2M-DNA-4;CD1-brain-M-3M-DNA-1;CD1-brain-M-4M-DNA-2;CD1-brain-M-4M-DNA-3;CD1-brain-M-5M-DNA-5
chr5:40207527-40207943	chr5:40196543-40212840	Enhancer_NonUniform	124	417	2085	global	0.00125	3.92e-159	5.33e-157	5	40207527_5;40207566_5;40207567_5;40207587_5;40207620_5;40207624_5;40207673_5;40207678_5;40207683_5;40207686_5;40207694_5;40207712_5;40207749_5;40207764_5;40207803_5;40207804_5;40207814_5;40207836_4;40207861_5;40207865_5;40207871_5;40207887_5;40207899_5;40207927_5;40207943_5	40207527_C_A_5;40207566_T_A_5;40207567_T_C_5;40207587_A_T_5;40207620_T_C_5;40207624_C_T_5;40207673_C_T_5;40207678_G_A_5;40207683_T_C_5;40207686_C_T_5;40207694_G_A_5;40207712_C_T_5;40207749_C_G_5;40207764_A_C_5;40207803_T_C_5;40207804_G_A_5;40207814_T_C_5;40207836_C_A_4;40207861_C_T_5;40207865_A_C_5;40207871_A_G_5;40207887_A_C_5;40207899_A_T_5;40207927_G_T_5;40207943_G_A_5	CD1-brain-M-2M-DNA-4;CD1-brain-M-3M-DNA-1;CD1-brain-M-4M-DNA-2;CD1-brain-M-4M-DNA-3;CD1-brain-M-5M-DNA-5
chr8:59440447-59440755	chr8:59427364-59450315	Enhancer_NonUniform	115	309	1545	global	0.00125	4.14e-159	5.64e-157	5	59440447_5;59440482_5;59440486_5;59440507_5;59440531_5;59440576_5;59440592_5;59440615_5;59440618_5;59440644_5;59440646_5;59440668_5;59440691_5;59440704_5;59440711_5;59440714_5;59440726_5;59440735_5;59440737_5;59440739_5;59440745_5;59440746_5;59440755_5	59440447_A_G_5;59440482_C_T_5;59440486_A_C_5;59440507_T_C_5;59440531_A_G_5;59440576_T_A_5;59440592_G_A_5;59440615_T_A_5;59440618_G_A_5;59440644_A_G_5;59440646_A_G_5;59440668_G_A_5;59440691_G_C_5;59440704_T_C_5;59440711_G_A_5;59440714_G_C_5;59440726_A_G_5;59440735_C_A_5;59440737_T_C_5;59440739_A_C_5;59440745_C_A_5;59440746_G_A_5;59440755_G_T_5	CD1-brain-M-2M-DNA-4;CD1-brain-M-3M-DNA-1;CD1-brain-M-4M-DNA-2;CD1-brain-M-4M-DNA-3;CD1-brain-M-5M-DNA-5
chr7:107817266-107817504	chr7:107816064-107819923	Enhancer_NonUniform	108	239	1195	global	0.00125	6.73e-159	9.16e-157	5	107817266_5;107817269_5;107817273_5;107817274_5;107817275_5;107817288_5;107817296_5;107817300_4;107817301_5;107817324_4;107817334_4;107817348_4;107817353_4;107817355_5;107817362_4;107817382_3;107817391_4;107817411_4;107817420_4;107817421_4;107817454_4;107817456_4;107817484_4;107817492_4;107817504_4	107817266_T_C_5;107817269_G_A_5;107817273_C_T_5;107817274_A_G_5;107817275_C_T_5;107817288_A_C_5;107817296_T_C_5;107817300_T_C_4;107817301_C_T_5;107817324_C_T_4;107817334_C_T_4;107817348_T_C_4;107817353_C_T_4;107817355_C_T_5;107817362_C_T_4;107817382_T_C_3;107817391_C_T_4;107817411_A_G_4;107817420_C_T_4;107817421_A_G_4;107817454_T_C_4;107817456_A_G_4;107817484_C_T_4;107817492_T_G_4;107817504_C_A_4	CD1-brain-M-2M-DNA-4;CD1-brain-M-3M-DNA-1;CD1-brain-M-4M-DNA-2;CD1-brain-M-4M-DNA-3;CD1-brain-M-5M-DNA-5
chr6:129893319-129893703	chr6:129892388-129898950	Enhancer_NonUniform	121	385	1925	global	0.00125	2.85e-158	3.87e-156	5	129893319_5;129893342_5;129893360_5;129893409_5;129893441_5;129893461_5;129893486_4;129893492_4;129893498_4;129893500_4;129893504_5;129893543_5;129893556_5;129893572_5;129893573_5;129893592_5;129893599_5;129893615_5;129893616_5;129893651_5;129893688_5;129893690_5;129893693_5;129893696_5;129893703_5	129893319_T_G_5;129893342_T_C_5;129893360_G_A_5;129893409_C_A_5;129893441_A_G_5;129893461_C_T_5;129893486_C_A_4;129893492_T_A_4;129893498_C_A_4;129893500_C_T_4;129893504_T_G_5;129893543_A_G_5;129893556_T_C_5;129893572_T_G_5;129893573_C_T_5;129893592_T_C_5;129893599_G_A_5;129893615_C_T_5;129893616_A_G_5;129893651_G_A_5;129893688_A_T_5;129893690_A_G_5;129893693_C_G_5;129893696_T_G_5;129893703_A_T_5	CD1-brain-M-2M-DNA-4;CD1-brain-M-3M-DNA-1;CD1-brain-M-4M-DNA-2;CD1-brain-M-4M-DNA-3;CD1-brain-M-5M-DNA-5
chr5:79436998-79437212	chr5:79427069-79444836	Enhancer_NonUniform	105	215	1075	global	0.00125	3.3e-158	4.49e-156	5	79436998_5;79437004_5;79437010_5;79437027_5;79437028_5;79437042_5;79437043_5;79437047_5;79437079_5;79437094_5;79437111_5;79437123_5;79437145_5;79437146_5;79437172_5;79437174_5;79437175_5;79437182_5;79437183_5;79437194_5;79437212_5	79436998_A_G_5;79437004_T_C_5;79437010_C_A_5;79437027_G_A_5;79437028_A_G_5;79437042_T_C_5;79437043_G_T_5;79437047_T_G_5;79437079_T_C_5;79437094_G_A_5;79437111_G_A_5;79437123_A_T_5;79437145_C_T_5;79437146_A_G_5;79437172_T_C_5;79437174_G_A_5;79437175_T_C_5;79437182_C_A_5;79437183_A_G_5;79437194_C_T_5;79437212_C_T_5	CD1-brain-M-2M-DNA-4;CD1-brain-M-3M-DNA-1;CD1-brain-M-4M-DNA-2;CD1-brain-M-4M-DNA-3;CD1-brain-M-5M-DNA-5
chr8:99662452-99662714	chr8:99661786-99669903	Enhancer_NonUniform	110	263	1315	global	0.00125	5.39e-158	7.34e-156	5	99662452_5;99662454_5;99662474_5;99662492_5;99662517_5;99662518_5;99662537_5;99662553_5;99662566_5;99662595_5;99662601_5;99662609_5;99662615_5;99662625_5;99662626_5;99662641_5;99662647_5;99662655_5;99662657_5;99662663_5;99662684_5;99662714_5	99662452_T_A_5;99662454_T_C_5;99662474_G_A_5;99662492_C_T_5;99662517_C_T_5;99662518_A_T_5;99662537_T_C_5;99662553_T_C_5;99662566_C_T_5;99662595_A_G_5;99662601_G_A_5;99662609_T_C_5;99662615_G_A_5;99662625_T_G_5;99662626_A_C_5;99662641_C_T_5;99662647_A_G_5;99662655_G_C_5;99662657_T_A_5;99662663_G_A_5;99662684_A_G_5;99662714_C_T_5	CD1-brain-M-2M-DNA-4;CD1-brain-M-3M-DNA-1;CD1-brain-M-4M-DNA-2;CD1-brain-M-4M-DNA-3;CD1-brain-M-5M-DNA-5
chrX:107456999-107457214	chrX:107453801-107458566	Enhancer_NonUniform	105	216	1080	global	0.00125	5.48e-158	7.46e-156	5	107456999_5;107457002_5;107457021_5;107457031_5;107457035_5;107457039_5;107457050_10;107457089_5;107457094_5;107457101_5;107457113_5;107457143_5;107457161_5;107457168_5;107457189_5;107457204_5;107457205_5;107457210_5;107457211_5;107457214_5	107456999_G_A_5;107457002_C_T_5;107457021_G_C_5;107457031_A_T_5;107457035_T_C_5;107457039_C_T_5;107457050_T_*_5;107457050_T_A_5;107457089_T_C_5;107457094_T_C_5;107457101_C_A_5;107457113_G_C_5;107457143_G_A_5;107457161_C_T_5;107457168_C_T_5;107457189_A_G_5;107457204_A_C_5;107457205_G_A_5;107457210_A_T_5;107457211_C_T_5;107457214_G_C_5	CD1-brain-M-2M-DNA-4;CD1-brain-M-3M-DNA-1;CD1-brain-M-4M-DNA-2;CD1-brain-M-4M-DNA-3;CD1-brain-M-5M-DNA-5
chr12:115616876-115617100	chr12:115610658-115627039	Enhancer_NonUniform	106	225	1125	global	0.00125	5.62e-158	7.64e-156	5	115616876_5;115616878_5;115616882_5;115616890_5;115616895_5;115616901_5;115616914_4;115616918_5;115616929_5;115616947_5;115616948_4;115616969_5;115616971_5;115616974_5;115616975_5;115616988_5;115616995_5;115617028_3;115617029_3;115617059_4;115617080_4;115617089_4;115617100_5	115616876_A_T_5;115616878_G_A_4;115616878_G_C_1;115616882_G_A_5;115616890_T_C_5;115616895_A_G_5;115616901_C_T_5;115616914_G_A_4;115616918_C_A_5;115616929_G_A_5;115616947_T_C_5;115616948_C_A_1;115616948_C_G_3;115616969_T_C_5;115616971_C_A_5;115616974_A_G_5;115616975_A_G_5;115616988_A_T_5;115616995_G_A_5;115617028_G_T_3;115617029_G_T_3;115617059_G_A_4;115617080_C_A_4;115617089_A_G_4;115617100_C_T_5	CD1-brain-M-2M-DNA-4;CD1-brain-M-3M-DNA-1;CD1-brain-M-4M-DNA-2;CD1-brain-M-4M-DNA-3;CD1-brain-M-5M-DNA-5
chr11:71170811-71170926	chr11:71169869-71171700	Enhancer_NonUniform	91	116	580	global	0.00125	3.59e-157	4.88e-155	5	71170811_5;71170812_5;71170831_5;71170832_5;71170838_5;71170843_5;71170845_5;71170851_5;71170852_5;71170856_5;71170885_5;71170889_5;71170890_5;71170909_5;71170917_5;71170919_5;71170921_5;71170926_6	71170811_A_C_5;71170812_G_A_5;71170831_C_T_5;71170832_A_G_5;71170838_C_G_5;71170843_C_T_5;71170845_T_C_5;71170851_T_A_5;71170852_G_C_5;71170856_T_C_5;71170885_C_T_5;71170889_C_T_5;71170890_T_C_5;71170909_G_A_5;71170917_C_T_5;71170919_G_A_5;71170921_A_T_5;71170926_T_A_1;71170926_T_G_5	CD1-brain-M-2M-DNA-4;CD1-brain-M-3M-DNA-1;CD1-brain-M-4M-DNA-2;CD1-brain-M-4M-DNA-3;CD1-brain-M-5M-DNA-5
chr1:21207632-21207899	chr1:21200821-21213074	Enhancer_NonUniform	110	268	1340	global	0.00125	4.54e-157	6.18e-155	5	21207632_5;21207664_5;21207669_5;21207674_5;21207675_5;21207681_5;21207682_5;21207689_5;21207701_5;21207706_5;21207707_5;21207737_5;21207742_5;21207756_5;21207765_5;21207799_5;21207811_5;21207836_5;21207850_5;21207870_5;21207887_5;21207899_5	21207632_C_T_5;21207664_G_A_5;21207669_T_A_5;21207674_C_T_5;21207675_T_C_5;21207681_A_T_5;21207682_T_C_5;21207689_C_T_5;21207701_C_T_5;21207706_C_T_5;21207707_T_G_5;21207737_T_C_5;21207742_G_A_5;21207756_C_T_5;21207765_A_G_5;21207799_T_C_5;21207811_C_A_5;21207836_T_C_5;21207850_T_C_5;21207870_T_C_5;21207887_A_G_5;21207899_C_A_5	CD1-brain-M-2M-DNA-4;CD1-brain-M-3M-DNA-1;CD1-brain-M-4M-DNA-2;CD1-brain-M-4M-DNA-3;CD1-brain-M-5M-DNA-5
chr10:82568904-82569032	chr10:82565421-82571808	Enhancer_NonUniform	93	129	645	global	0.00125	6.43e-157	8.75e-155	5	82568904_5;82568916_5;82568931_5;82568933_5;82568938_5;82568941_4;82568946_5;82568955_5;82568968_10;82568974_5;82568981_5;82568987_5;82568992_4;82569001_5;82569005_5;82569007_5;82569009_5;82569032_5	82568904_A_G_5;82568916_A_G_5;82568931_G_T_5;82568933_A_G_5;82568938_A_T_5;82568941_G_A_4;82568946_C_T_5;82568955_A_G_5;82568968_C_A_5;82568968_C_T_5;82568974_A_T_5;82568981_A_T_5;82568987_C_T_5;82568992_T_A_4;82569001_C_T_5;82569005_G_T_5;82569007_A_G_5;82569009_T_C_5;82569032_A_G_5	CD1-brain-M-2M-DNA-4;CD1-brain-M-3M-DNA-1;CD1-brain-M-4M-DNA-2;CD1-brain-M-4M-DNA-3;CD1-brain-M-5M-DNA-5
chr1:34319897-34320372	chr1:34309957-34347739	Enhancer_NonUniform	127	476	2380	global	0.00125	6.49e-157	8.83e-155	5	34319897_5;34319929_5;34319930_5;34319943_5;34319970_5;34319972_5;34319998_5;34320022_5;34320029_5;34320072_5;34320097_5;34320101_5;34320143_5;34320158_5;34320170_5;34320177_5;34320178_5;34320188_4;34320208_5;34320238_5;34320257_5;34320259_5;34320308_5;34320350_3;34320368_5;34320372_5	34319897_C_T_5;34319929_C_T_5;34319930_T_G_5;34319943_G_A_5;34319970_C_T_5;34319972_A_G_5;34319998_A_T_5;34320022_A_G_5;34320029_G_A_5;34320072_C_T_5;34320097_G_A_5;34320101_G_T_5;34320143_G_A_5;34320158_G_A_5;34320170_G_A_5;34320177_A_C_5;34320178_G_A_5;34320188_T_A_4;34320208_T_C_5;34320238_A_G_5;34320257_G_T_5;34320259_C_T_5;34320308_G_T_5;34320350_G_A_3;34320368_A_G_5;34320372_G_T_5	CD1-brain-M-2M-DNA-4;CD1-brain-M-3M-DNA-1;CD1-brain-M-4M-DNA-2;CD1-brain-M-4M-DNA-3;CD1-brain-M-5M-DNA-5
chr12:114898947-114899215	chr12:114898261-114899615	Enhancer_NonUniform	110	269	1345	global	0.00125	6.92e-157	9.42e-155	5	114898947_5;114898955_5;114898957_5;114898961_5;114898968_5;114898973_5;114899012_5;114899013_5;114899026_5;114899041_5;114899046_5;114899051_5;114899053_5;114899094_5;114899111_5;114899145_5;114899194_5;114899206_5;114899207_5;114899212_5;114899213_5;114899215_5	114898947_T_C_5;114898955_G_A_5;114898957_A_G_5;114898961_A_T_5;114898968_T_G_5;114898973_C_T_5;114899012_G_A_5;114899013_G_A_5;114899026_T_C_5;114899041_G_A_5;114899046_C_A_5;114899051_A_G_5;114899053_A_C_5;114899094_G_T_5;114899111_G_C_5;114899145_T_C_5;114899194_A_G_5;114899206_T_G_5;114899207_T_C_5;114899212_G_C_5;114899213_C_T_5;114899215_C_A_5	CD1-brain-M-2M-DNA-4;CD1-brain-M-3M-DNA-1;CD1-brain-M-4M-DNA-2;CD1-brain-M-4M-DNA-3;CD1-brain-M-5M-DNA-5
chrY:2348370-2348694	chrY:2348361-2350546	Enhancer_NonUniform	115	325	1625	global	0.00125	1.55e-156	2.11e-154	5	2348370_5;2348394_5;2348420_5;2348421_5;2348439_5;2348459_5;2348472_5;2348477_5;2348519_5;2348521_5;2348522_5;2348562_5;2348579_5;2348581_5;2348607_5;2348616_5;2348625_5;2348626_5;2348632_5;2348633_5;2348639_5;2348675_5;2348694_5	2348370_A_T_5;2348394_T_A_5;2348420_C_T_5;2348421_G_C_5;2348439_C_A_5;2348459_C_T_5;2348472_G_A_5;2348477_G_A_5;2348519_G_A_5;2348521_C_T_5;2348522_T_C_5;2348562_A_G_5;2348579_T_C_5;2348581_T_C_5;2348607_C_T_5;2348616_G_A_5;2348625_T_C_5;2348626_G_C_5;2348632_C_A_5;2348633_C_G_5;2348639_C_T_5;2348675_A_G_5;2348694_T_A_5	CD1-brain-M-2M-DNA-4;CD1-brain-M-3M-DNA-1;CD1-brain-M-4M-DNA-2;CD1-brain-M-4M-DNA-3;CD1-brain-M-5M-DNA-5
chr8:99707725-99707947	chr8:99705549-99712220	Enhancer_NonUniform	105	223	1115	global	0.00125	1.77e-156	2.41e-154	5	99707725_5;99707726_5;99707731_5;99707745_5;99707759_5;99707767_5;99707777_5;99707808_5;99707822_5;99707833_5;99707852_5;99707877_5;99707891_5;99707892_5;99707898_5;99707913_5;99707927_5;99707934_5;99707935_5;99707946_5;99707947_5	99707725_T_C_5;99707726_C_A_5;99707731_C_T_5;99707745_G_T_5;99707759_G_A_5;99707767_G_A_5;99707777_G_T_5;99707808_G_C_5;99707822_G_T_5;99707833_T_C_5;99707852_T_C_5;99707877_G_A_5;99707891_C_A_5;99707892_A_G_5;99707898_T_C_5;99707913_C_A_5;99707927_C_T_5;99707934_C_T_5;99707935_A_C_5;99707946_C_T_5;99707947_T_G_5	CD1-brain-M-2M-DNA-4;CD1-brain-M-3M-DNA-1;CD1-brain-M-4M-DNA-2;CD1-brain-M-4M-DNA-3;CD1-brain-M-5M-DNA-5
chr11:71162919-71163091	chr11:71161957-71163940	Enhancer_NonUniform	99	173	865	global	0.00125	2.15e-156	2.92e-154	5	71162919_5;71162925_5;71162928_5;71162929_5;71162934_5;71162951_3;71162952_3;71162955_3;71162958_3;71162959_3;71162968_4;71162969_4;71162976_4;71162981_4;71162996_5;71163002_5;71163028_5;71163030_4;71163033_5;71163034_4;71163046_5;71163050_4;71163082_3;71163091_3	71162919_A_T_5;71162925_G_T_5;71162928_T_C_5;71162929_G_A_5;71162934_T_C_5;71162951_C_T_3;71162952_T_A_3;71162955_G_A_3;71162958_G_T_3;71162959_T_A_3;71162968_C_T_4;71162969_C_G_4;71162976_A_G_4;71162981_A_T_4;71162996_T_C_5;71163002_T_C_5;71163028_C_T_5;71163030_G_T_4;71163033_T_G_5;71163034_C_G_4;71163046_T_G_5;71163050_T_G_4;71163082_C_G_3;71163091_T_C_3	CD1-brain-M-2M-DNA-4;CD1-brain-M-3M-DNA-1;CD1-brain-M-4M-DNA-2;CD1-brain-M-4M-DNA-3;CD1-brain-M-5M-DNA-5
chr5:79416414-79416739	chr5:79415096-79418319	Enhancer_NonUniform	115	326	1630	global	0.00125	2.22e-156	3.02e-154	5	79416414_5;79416415_5;79416440_5;79416449_5;79416450_5;79416467_5;79416477_5;79416494_5;79416506_5;79416521_5;79416523_5;79416564_5;79416568_5;79416590_5;79416597_5;79416611_5;79416637_5;79416675_5;79416684_5;79416687_5;79416715_5;79416738_5;79416739_5	79416414_C_T_5;79416415_A_G_5;79416440_T_A_5;79416449_C_A_5;79416450_C_T_5;79416467_C_T_5;79416477_T_C_5;79416494_T_C_5;79416506_C_A_5;79416521_G_A_5;79416523_A_T_5;79416564_A_G_5;79416568_A_C_5;79416590_G_C_5;79416597_T_C_5;79416611_T_C_5;79416637_G_A_5;79416675_C_T_5;79416684_G_C_5;79416687_T_A_5;79416715_G_C_5;79416738_G_A_5;79416739_T_C_5	CD1-brain-M-2M-DNA-4;CD1-brain-M-3M-DNA-1;CD1-brain-M-4M-DNA-2;CD1-brain-M-4M-DNA-3;CD1-brain-M-5M-DNA-5
chr7:53412863-53413135	chr7:53411667-53414883	Enhancer_NonUniform	110	273	1365	global	0.00125	3.67e-156	4.99e-154	5	53412863_5;53412877_5;53412881_5;53412885_5;53412888_5;53412891_5;53412892_5;53412901_5;53412929_5;53412957_5;53412978_5;53412979_5;53412988_5;53413026_5;53413030_5;53413057_5;53413066_5;53413069_5;53413095_5;53413120_5;53413125_5;53413135_5	53412863_T_C_5;53412877_A_G_5;53412881_T_G_5;53412885_G_T_5;53412888_A_T_5;53412891_T_A_5;53412892_T_G_5;53412901_G_A_5;53412929_T_G_5;53412957_T_C_5;53412978_T_C_5;53412979_G_A_5;53412988_C_A_5;53413026_G_A_5;53413030_A_G_5;53413057_T_C_5;53413066_C_T_5;53413069_A_G_5;53413095_A_G_5;53413120_T_G_5;53413125_G_C_5;53413135_A_G_5	CD1-brain-M-2M-DNA-4;CD1-brain-M-3M-DNA-1;CD1-brain-M-4M-DNA-2;CD1-brain-M-4M-DNA-3;CD1-brain-M-5M-DNA-5
chr6:129905048-129905272	chr6:129903814-129905793	Enhancer_NonUniform	105	225	1125	global	0.00125	4.68e-156	6.36e-154	5	129905048_5;129905050_5;129905068_5;129905069_5;129905070_5;129905097_5;129905107_5;129905122_5;129905135_5;129905149_5;129905155_5;129905159_5;129905165_5;129905168_5;129905169_5;129905184_5;129905205_5;129905218_5;129905245_5;129905270_5;129905272_5	129905048_G_A_5;129905050_G_T_5;129905068_G_T_5;129905069_T_C_5;129905070_C_T_5;129905097_C_A_5;129905107_G_T_5;129905122_A_G_5;129905135_T_C_5;129905149_G_A_5;129905155_C_T_5;129905159_T_C_5;129905165_T_C_5;129905168_A_C_5;129905169_A_T_5;129905184_T_C_2;129905184_T_G_3;129905205_G_T_5;129905218_A_C_5;129905245_T_A_5;129905270_A_T_5;129905272_C_T_5	CD1-brain-M-2M-DNA-4;CD1-brain-M-3M-DNA-1;CD1-brain-M-4M-DNA-2;CD1-brain-M-4M-DNA-3;CD1-brain-M-5M-DNA-5
chr12:115615314-115615598	chr12:115610658-115627039	Enhancer_NonUniform	111	285	1425	global	0.00125	6.95e-156	9.45e-154	5	115615314_4;115615321_5;115615353_5;115615360_5;115615368_5;115615374_5;115615375_5;115615392_5;115615434_5;115615459_4;115615480_4;115615489_5;115615494_4;115615505_4;115615507_4;115615511_4;115615518_4;115615532_5;115615533_4;115615548_5;115615555_4;115615560_5;115615586_5;115615597_1;115615598_5	115615314_C_A_4;115615321_T_G_5;115615353_G_A_5;115615360_A_C_5;115615368_T_C_5;115615374_G_C_5;115615375_G_A_5;115615392_G_A_5;115615434_T_A_5;115615459_G_C_4;115615480_T_A_4;115615489_C_T_5;115615494_A_C_4;115615505_A_C_4;115615507_A_C_4;115615511_A_G_4;115615518_G_T_4;115615532_G_A_5;115615533_T_G_4;115615548_G_A_5;115615555_G_A_4;115615560_G_T_5;115615586_G_A_5;115615597_C_A_1;115615598_A_C_5	CD1-brain-M-2M-DNA-4;CD1-brain-M-3M-DNA-1;CD1-brain-M-4M-DNA-2;CD1-brain-M-4M-DNA-3;CD1-brain-M-5M-DNA-5
chr1:171514009-171514234	chr1:171504750-171518123	Enhancer_NonUniform	105	226	1130	global	0.00125	7.57e-156	1.03e-153	5	171514009_5;171514016_5;171514044_5;171514045_5;171514060_5;171514061_5;171514064_5;171514067_5;171514069_5;171514108_5;171514154_5;171514155_5;171514164_5;171514184_5;171514191_5;171514194_5;171514207_5;171514209_5;171514213_5;171514215_5;171514234_5	171514009_C_T_5;171514016_T_A_5;171514044_C_A_5;171514045_A_T_5;171514060_C_T_5;171514061_A_C_1;171514061_A_G_4;171514064_G_T_5;171514067_G_A_5;171514069_G_A_5;171514108_G_T_5;171514154_A_G_5;171514155_C_A_5;171514164_A_G_5;171514184_T_C_5;171514191_G_A_5;171514194_G_A_5;171514207_G_A_5;171514209_C_T_5;171514213_C_T_5;171514215_G_C_5;171514234_T_C_5	CD1-brain-M-2M-DNA-4;CD1-brain-M-3M-DNA-1;CD1-brain-M-4M-DNA-2;CD1-brain-M-4M-DNA-3;CD1-brain-M-5M-DNA-5
chr7:94166967-94167285	chr7:94160351-94167304	Enhancer_NonUniform	114	319	1595	global	0.00125	1.08e-155	1.48e-153	5	94166967_5;94167008_5;94167016_5;94167026_5;94167032_5;94167035_5;94167048_5;94167050_5;94167074_5;94167076_5;94167102_5;94167122_5;94167141_5;94167142_5;94167144_5;94167159_5;94167164_5;94167183_5;94167211_5;94167214_5;94167254_5;94167269_5;94167285_4	94166967_C_T_5;94167008_C_A_5;94167016_T_G_5;94167026_A_G_5;94167032_T_G_5;94167035_C_T_5;94167048_A_G_5;94167050_G_A_5;94167074_T_C_5;94167076_A_G_5;94167102_T_A_5;94167122_G_A_5;94167141_T_G_5;94167142_T_G_5;94167144_A_C_5;94167159_A_G_5;94167164_T_C_5;94167183_C_T_5;94167211_G_A_5;94167214_G_A_5;94167254_A_C_5;94167269_A_G_5;94167285_A_G_4	CD1-brain-M-2M-DNA-4;CD1-brain-M-3M-DNA-1;CD1-brain-M-4M-DNA-2;CD1-brain-M-4M-DNA-3;CD1-brain-M-5M-DNA-5
chr8:19284114-19284412	chr8:19277232-19285298	Enhancer_NonUniform	112	299	1495	global	0.00125	2.49e-155	3.39e-153	5	19284114_5;19284127_5;19284132_5;19284142_5;19284151_5;19284198_5;19284210_5;19284211_5;19284260_5;19284261_5;19284277_5;19284294_5;19284301_5;19284309_5;19284312_5;19284333_5;19284339_5;19284340_5;19284343_10;19284377_5;19284409_4;19284412_3	19284114_G_A_5;19284127_A_T_5;19284132_T_A_5;19284142_A_G_5;19284151_T_C_5;19284198_G_T_5;19284210_T_G_5;19284211_T_G_5;19284260_C_T_5;19284261_T_G_5;19284277_T_A_5;19284294_C_T_5;19284301_G_A_5;19284309_A_G_5;19284312_C_A_5;19284333_T_C_5;19284339_C_T_5;19284340_T_G_5;19284343_T_C_5;19284343_T_G_5;19284377_G_T_5;19284409_G_A_4;19284412_G_A_3	CD1-brain-M-2M-DNA-4;CD1-brain-M-3M-DNA-1;CD1-brain-M-4M-DNA-2;CD1-brain-M-4M-DNA-3;CD1-brain-M-5M-DNA-5
chr12:104134929-104135186	chr12:104134242-104138626	Enhancer_NonUniform	108	258	1290	global	0.00125	3.38e-155	4.6e-153	5	104134929_5;104134951_5;104134967_5;104134981_5;104134992_5;104135000_5;104135023_5;104135027_5;104135030_5;104135033_5;104135052_3;104135084_5;104135099_5;104135108_5;104135115_5;104135141_10;104135150_5;104135167_5;104135168_5;104135177_5;104135186_5	104134929_A_C_5;104134951_C_T_5;104134967_G_A_5;104134981_C_T_5;104134992_C_T_5;104135000_T_G_5;104135023_G_A_5;104135027_C_A_5;104135030_A_T_5;104135033_T_G_5;104135052_C_T_3;104135084_G_C_5;104135099_G_A_5;104135108_T_C_5;104135115_C_T_5;104135141_T_*_5;104135141_T_A_5;104135150_T_G_5;104135167_T_A_5;104135168_C_A_5;104135177_T_C_5;104135186_A_C_5	CD1-brain-M-2M-DNA-4;CD1-brain-M-3M-DNA-1;CD1-brain-M-4M-DNA-2;CD1-brain-M-4M-DNA-3;CD1-brain-M-5M-DNA-5
chr17:35271476-35271624	chr17:35267496-35285048	Enhancer_NonUniform	95	149	745	global	0.00125	7.42e-155	1.01e-152	5	35271476_5;35271477_5;35271488_5;35271491_4;35271492_4;35271493_5;35271507_5;35271508_5;35271520_5;35271542_4;35271550_4;35271555_4;35271556_4;35271567_5;35271580_5;35271582_3;35271586_5;35271587_5;35271597_3;35271602_5;35271624_5	35271476_C_A_5;35271477_A_C_5;35271488_G_C_5;35271491_T_A_4;35271492_G_A_4;35271493_T_C_5;35271507_A_T_5;35271508_C_G_5;35271520_C_T_5;35271542_C_A_4;35271550_T_C_4;35271555_G_T_4;35271556_G_A_4;35271567_C_G_5;35271580_G_T_5;35271582_C_T_3;35271586_G_A_5;35271587_A_G_5;35271597_A_T_3;35271602_T_G_5;35271624_T_C_5	CD1-brain-M-2M-DNA-4;CD1-brain-M-3M-DNA-1;CD1-brain-M-4M-DNA-2;CD1-brain-M-4M-DNA-3;CD1-brain-M-5M-DNA-5
chr7:48316784-48317006	chr7:48315659-48325937	Enhancer_NonUniform	104	223	1115	global	0.00125	1.47e-154	2e-152	5	48316784_5;48316804_5;48316820_9;48316834_5;48316835_5;48316844_5;48316847_5;48316853_5;48316860_5;48316871_5;48316900_5;48316903_5;48316926_5;48316938_5;48316951_5;48316972_5;48316975_5;48316981_5;48316996_5;48317006_5	48316784_G_A_5;48316804_C_A_5;48316820_G_A_5;48316820_G_T_4;48316834_G_A_5;48316835_G_A_5;48316844_T_C_5;48316847_T_G_5;48316853_G_A_5;48316860_C_T_5;48316871_A_G_5;48316900_T_A_5;48316903_T_C_5;48316926_T_G_5;48316938_A_C_5;48316951_C_T_5;48316972_T_C_5;48316975_T_C_5;48316981_T_G_5;48316996_A_T_5;48317006_T_A_5	CD1-brain-M-2M-DNA-4;CD1-brain-M-3M-DNA-1;CD1-brain-M-4M-DNA-2;CD1-brain-M-4M-DNA-3;CD1-brain-M-5M-DNA-5
chr4:20100955-20101293	chr4:20088005-20115313	Enhancer_NonUniform	115	339	1695	global	0.00125	2.16e-154	2.94e-152	5	20100955_5;20100970_5;20100992_5;20101001_5;20101008_5;20101028_5;20101042_5;20101047_5;20101050_5;20101052_5;20101057_5;20101099_5;20101100_5;20101111_5;20101152_5;20101178_5;20101226_5;20101239_5;20101243_5;20101244_5;20101279_5;20101288_5;20101293_5	20100955_G_A_5;20100970_A_G_5;20100992_T_A_5;20101001_C_T_5;20101008_T_C_5;20101028_A_G_5;20101042_T_C_5;20101047_C_T_5;20101050_T_C_5;20101052_A_G_5;20101057_T_G_5;20101099_G_A_5;20101100_G_A_5;20101111_G_A_5;20101152_C_A_5;20101178_G_A_5;20101226_A_G_5;20101239_C_G_5;20101243_A_T_5;20101244_C_T_5;20101279_C_A_5;20101288_G_A_5;20101293_A_G_5	CD1-brain-M-2M-DNA-4;CD1-brain-M-3M-DNA-1;CD1-brain-M-4M-DNA-2;CD1-brain-M-4M-DNA-3;CD1-brain-M-5M-DNA-5
chr10:100869490-100869904	chr10:100863818-100876545	Enhancer_NonUniform	121	415	2075	global	0.00125	2.76e-154	3.74e-152	5	100869490_5;100869516_5;100869523_5;100869537_5;100869571_5;100869591_5;100869635_4;100869651_4;100869657_4;100869664_4;100869688_5;100869698_5;100869707_5;100869743_5;100869750_5;100869756_5;100869769_5;100869789_5;100869801_5;100869807_5;100869828_5;100869864_5;100869873_5;100869898_5;100869904_5	100869490_T_C_5;100869516_T_C_5;100869523_T_A_5;100869537_A_C_5;100869571_G_A_5;100869591_G_T_5;100869635_A_C_4;100869651_T_G_4;100869657_T_C_4;100869664_A_T_4;100869688_T_C_5;100869698_C_A_5;100869707_T_C_5;100869743_G_T_5;100869750_A_T_5;100869756_T_C_5;100869769_T_C_5;100869789_G_T_5;100869801_A_G_5;100869807_C_A_5;100869828_A_T_5;100869864_C_A_5;100869873_A_G_5;100869898_T_C_5;100869904_A_C_5	CD1-brain-M-2M-DNA-4;CD1-brain-M-3M-DNA-1;CD1-brain-M-4M-DNA-2;CD1-brain-M-4M-DNA-3;CD1-brain-M-5M-DNA-5
chr7:47401003-47401344	chr7:47390463-47403607	Enhancer_NonUniform	115	342	1710	global	0.00125	6.06e-154	8.24e-152	5	47401003_5;47401009_5;47401026_5;47401033_5;47401035_5;47401039_5;47401040_5;47401056_5;47401057_5;47401058_5;47401090_5;47401106_5;47401113_5;47401127_5;47401144_5;47401157_5;47401167_5;47401215_5;47401233_5;47401267_5;47401275_5;47401312_5;47401344_5	47401003_A_G_5;47401009_A_G_5;47401026_G_T_5;47401033_T_A_5;47401035_G_A_5;47401039_G_T_5;47401040_T_A_5;47401056_G_A_5;47401057_C_T_5;47401058_G_A_5;47401090_C_A_5;47401106_A_G_5;47401113_A_T_5;47401127_G_T_5;47401144_T_A_5;47401157_T_A_5;47401167_T_C_5;47401215_T_C_5;47401233_T_C_5;47401267_T_A_5;47401275_T_C_5;47401312_G_C_5;47401344_T_C_5	CD1-brain-M-2M-DNA-4;CD1-brain-M-3M-DNA-1;CD1-brain-M-4M-DNA-2;CD1-brain-M-4M-DNA-3;CD1-brain-M-5M-DNA-5
chr3:154935361-154935646	chr3:154932892-154938727	Enhancer_NonUniform	110	286	1430	global	0.00125	6.98e-154	9.48e-152	5	154935361_5;154935396_5;154935414_5;154935417_5;154935428_5;154935431_5;154935432_5;154935459_5;154935480_5;154935498_5;154935513_5;154935514_5;154935516_5;154935529_5;154935575_5;154935602_5;154935603_5;154935607_5;154935612_5;154935623_5;154935624_5;154935646_5	154935361_C_T_5;154935396_G_A_5;154935414_C_T_5;154935417_T_G_5;154935428_G_A_5;154935431_C_T_5;154935432_A_G_5;154935459_G_T_5;154935480_A_C_5;154935498_A_C_5;154935513_T_C_5;154935514_G_A_5;154935516_G_A_5;154935529_G_A_5;154935575_T_A_5;154935602_C_A_5;154935603_A_G_5;154935607_G_T_5;154935612_G_T_5;154935623_A_G_5;154935624_T_G_5;154935646_T_C_5	CD1-brain-M-2M-DNA-4;CD1-brain-M-3M-DNA-1;CD1-brain-M-4M-DNA-2;CD1-brain-M-4M-DNA-3;CD1-brain-M-5M-DNA-5
chr6:133707262-133707539	chr6:133704178-133711519	Enhancer_NonUniform	109	278	1390	global	0.00125	1.96e-153	2.66e-151	5	133707262_3;133707266_3;133707314_5;133707317_4;133707326_5;133707332_5;133707338_5;133707347_5;133707350_5;133707366_5;133707400_5;133707403_5;133707409_5;133707415_7;133707421_4;133707422_4;133707433_4;133707460_5;133707484_5;133707499_5;133707505_5;133707522_5;133707539_5	133707262_G_A_3;133707266_C_T_3;133707314_A_G_5;133707317_C_T_4;133707326_T_G_5;133707332_T_C_5;133707338_T_A_5;133707347_C_A_5;133707350_T_G_5;133707366_G_A_5;133707400_C_T_5;133707403_G_A_5;133707409_A_G_5;133707415_T_C_5;133707415_T_G_2;133707421_G_C_4;133707422_G_A_4;133707433_C_T_4;133707460_T_G_5;133707484_T_A_5;133707499_T_C_5;133707505_G_T_5;133707522_C_T_5;133707539_G_A_5	CD1-brain-M-2M-DNA-4;CD1-brain-M-3M-DNA-1;CD1-brain-M-4M-DNA-2;CD1-brain-M-4M-DNA-3;CD1-brain-M-5M-DNA-5
chr7:48238356-48238833	chr7:48235471-48246862	Enhancer_NonUniform	125	478	2390	global	0.00125	2.22e-153	3.02e-151	5	48238356_5;48238372_5;48238381_5;48238398_5;48238411_5;48238438_5;48238470_5;48238477_5;48238512_5;48238529_5;48238539_5;48238540_5;48238560_5;48238578_5;48238604_5;48238647_5;48238695_5;48238701_5;48238720_5;48238766_5;48238771_5;48238813_5;48238814_5;48238818_5;48238833_5	48238356_A_C_5;48238372_G_T_5;48238381_G_T_5;48238398_G_A_5;48238411_C_A_5;48238438_C_G_5;48238470_G_A_5;48238477_T_C_5;48238512_C_T_5;48238529_T_G_5;48238539_A_T_5;48238540_A_T_5;48238560_C_T_5;48238578_T_C_5;48238604_G_A_5;48238647_A_G_5;48238695_A_T_5;48238701_C_T_5;48238720_A_G_5;48238766_T_A_5;48238771_C_A_5;48238813_T_C_5;48238814_A_T_5;48238818_C_G_5;48238833_G_A_5	CD1-brain-M-2M-DNA-4;CD1-brain-M-3M-DNA-1;CD1-brain-M-4M-DNA-2;CD1-brain-M-4M-DNA-3;CD1-brain-M-5M-DNA-5
chr12:115528297-115528775	chr12:115522795-115535850	Enhancer_NonUniform	125	479	2395	global	0.00125	2.88e-153	3.92e-151	5	115528297_5;115528321_5;115528357_5;115528385_5;115528415_5;115528445_5;115528466_5;115528481_5;115528502_5;115528512_5;115528532_5;115528535_5;115528559_5;115528563_5;115528593_5;115528610_5;115528611_5;115528635_5;115528637_5;115528648_5;115528679_5;115528725_5;115528729_5;115528732_5;115528775_5	115528297_T_C_5;115528321_G_A_5;115528357_G_A_5;115528385_T_C_5;115528415_C_G_5;115528445_C_T_5;115528466_A_G_5;115528481_T_A_5;115528502_C_T_5;115528512_T_A_5;115528532_T_A_5;115528535_T_C_5;115528559_G_T_5;115528563_T_A_5;115528593_T_A_5;115528610_T_C_5;115528611_C_T_5;115528635_G_A_5;115528637_A_G_5;115528648_C_T_5;115528679_C_A_5;115528725_T_A_5;115528729_T_C_5;115528732_T_G_5;115528775_G_T_5	CD1-brain-M-2M-DNA-4;CD1-brain-M-3M-DNA-1;CD1-brain-M-4M-DNA-2;CD1-brain-M-4M-DNA-3;CD1-brain-M-5M-DNA-5
chr3:149659023-149659433	chr3:149650826-149665075	Enhancer_NonUniform	120	411	2055	global	0.00125	4.23e-153	5.75e-151	5	149659023_5;149659057_5;149659073_5;149659088_5;149659126_5;149659137_5;149659156_5;149659165_5;149659183_5;149659196_5;149659235_5;149659246_5;149659251_5;149659263_5;149659285_5;149659288_5;149659289_5;149659313_5;149659320_5;149659340_5;149659353_5;149659399_5;149659432_5;149659433_5	149659023_C_T_5;149659057_T_A_5;149659073_G_A_5;149659088_A_G_5;149659126_G_A_5;149659137_G_A_5;149659156_T_C_5;149659165_A_G_5;149659183_G_C_5;149659196_G_A_5;149659235_A_T_5;149659246_A_G_5;149659251_C_G_5;149659263_G_A_5;149659285_G_A_5;149659288_G_T_5;149659289_G_A_5;149659313_G_T_5;149659320_G_A_5;149659340_G_A_5;149659353_A_C_5;149659399_A_T_5;149659432_G_A_5;149659433_C_T_5	CD1-brain-M-2M-DNA-4;CD1-brain-M-3M-DNA-1;CD1-brain-M-4M-DNA-2;CD1-brain-M-4M-DNA-3;CD1-brain-M-5M-DNA-5
chr14:36078825-36079199	chr14:36078562-36079855	Enhancer_NonUniform	117	375	1875	global	0.00125	9.96e-153	1.35e-150	5	36078825_5;36078834_5;36078845_5;36078884_5;36078897_5;36078901_5;36078909_5;36078910_5;36078914_5;36078936_4;36078953_4;36078989_4;36079004_4;36079034_5;36079083_5;36079085_5;36079110_7;36079112_5;36079136_5;36079139_3;36079140_3;36079154_4;36079163_4;36079167_5;36079199_5	36078825_G_A_5;36078834_T_C_5;36078845_A_G_5;36078884_T_A_5;36078897_T_C_5;36078901_C_T_5;36078909_A_C_5;36078910_A_G_5;36078914_A_G_5;36078936_C_A_4;36078953_A_T_4;36078989_A_G_4;36079004_T_G_4;36079034_T_C_5;36079083_C_T_5;36079085_G_T_5;36079110_C_A_2;36079110_C_T_5;36079112_T_C_5;36079136_A_C_5;36079139_G_C_3;36079140_C_T_3;36079154_G_A_4;36079163_C_G_4;36079167_A_G_5;36079199_T_A_5	CD1-brain-M-2M-DNA-4;CD1-brain-M-3M-DNA-1;CD1-brain-M-4M-DNA-2;CD1-brain-M-4M-DNA-3;CD1-brain-M-5M-DNA-5
chr14:96571687-96571979	chr14:96570690-96572050	Enhancer_NonUniform	110	293	1465	global	0.00125	1.06e-152	1.44e-150	5	96571687_5;96571692_5;96571704_5;96571711_5;96571714_5;96571720_5;96571722_5;96571753_5;96571785_5;96571820_5;96571834_5;96571835_5;96571861_5;96571881_5;96571909_5;96571924_5;96571931_5;96571946_5;96571968_4;96571969_4;96571971_4;96571974_4;96571979_4	96571687_G_A_5;96571692_G_T_5;96571704_C_A_5;96571711_T_A_5;96571714_C_T_5;96571720_A_G_5;96571722_A_G_5;96571753_A_G_5;96571785_T_C_5;96571820_A_G_5;96571834_G_T_5;96571835_C_T_5;96571861_G_A_5;96571881_A_T_5;96571909_T_C_5;96571924_T_C_5;96571931_A_G_5;96571946_T_C_5;96571968_A_G_4;96571969_C_A_4;96571971_A_G_4;96571974_T_A_4;96571979_A_G_4	CD1-brain-M-2M-DNA-4;CD1-brain-M-3M-DNA-1;CD1-brain-M-4M-DNA-2;CD1-brain-M-4M-DNA-3;CD1-brain-M-5M-DNA-5
chr8:19424694-19424836	chr8:19403976-19430257	Enhancer_NonUniform	93	143	715	global	0.00125	1.75e-152	2.37e-150	5	19424694_4;19424696_4;19424706_4;19424708_4;19424709_4;19424714_5;19424723_5;19424732_5;19424737_5;19424762_5;19424782_5;19424785_5;19424790_5;19424799_5;19424808_5;19424818_4;19424819_4;19424824_5;19424825_4;19424835_3;19424836_3	19424694_A_G_4;19424696_G_A_4;19424706_C_T_4;19424708_G_T_4;19424709_G_A_4;19424714_C_T_5;19424723_A_C_5;19424732_A_T_5;19424737_G_C_5;19424762_G_T_5;19424782_G_C_5;19424785_C_A_5;19424790_T_C_5;19424799_G_A_5;19424808_T_A_5;19424818_T_C_4;19424819_G_C_4;19424824_G_T_5;19424825_C_T_4;19424835_G_C_3;19424836_A_G_3	CD1-brain-M-2M-DNA-4;CD1-brain-M-3M-DNA-1;CD1-brain-M-4M-DNA-2;CD1-brain-M-4M-DNA-3;CD1-brain-M-5M-DNA-5
chr8:99713143-99713614	chr8:99712334-99716309	Enhancer_NonUniform	124	472	2360	global	0.00125	2.04e-152	2.77e-150	5	99713143_5;99713157_5;99713198_5;99713200_5;99713219_5;99713264_5;99713271_5;99713302_5;99713320_5;99713327_5;99713372_5;99713377_5;99713417_5;99713432_5;99713440_5;99713462_5;99713475_5;99713516_5;99713517_5;99713519_5;99713522_5;99713559_4;99713575_5;99713595_5;99713614_5	99713143_C_T_5;99713157_A_G_5;99713198_T_C_5;99713200_C_T_5;99713219_T_C_5;99713264_G_A_5;99713271_A_G_5;99713302_C_T_5;99713320_A_T_5;99713327_G_T_5;99713372_T_C_5;99713377_T_C_5;99713417_G_A_5;99713432_A_G_5;99713440_A_G_5;99713462_G_C_5;99713475_T_C_5;99713516_C_T_5;99713517_A_G_5;99713519_C_A_5;99713522_C_T_5;99713559_G_T_4;99713575_A_T_5;99713595_C_T_5;99713614_A_T_5	CD1-brain-M-2M-DNA-4;CD1-brain-M-3M-DNA-1;CD1-brain-M-4M-DNA-2;CD1-brain-M-4M-DNA-3;CD1-brain-M-5M-DNA-5
chr10:100816280-100816523	chr10:100811601-100820175	Enhancer_NonUniform	105	244	1220	global	0.00125	3.09e-152	4.2e-150	5	100816280_5;100816291_5;100816298_5;100816303_5;100816305_5;100816315_5;100816335_5;100816345_5;100816376_5;100816391_5;100816393_5;100816400_5;100816402_5;100816408_5;100816419_5;100816420_5;100816425_5;100816426_5;100816436_5;100816483_5;100816523_5	100816280_A_C_5;100816291_A_G_5;100816298_A_G_5;100816303_A_C_5;100816305_G_T_5;100816315_C_A_5;100816335_A_C_5;100816345_G_A_5;100816376_C_T_5;100816391_G_A_5;100816393_G_A_5;100816400_A_C_5;100816402_A_G_5;100816408_A_G_5;100816419_C_T_5;100816420_A_G_5;100816425_T_A_5;100816426_G_A_5;100816436_C_T_5;100816483_A_G_5;100816523_G_A_5	CD1-brain-M-2M-DNA-4;CD1-brain-M-3M-DNA-1;CD1-brain-M-4M-DNA-2;CD1-brain-M-4M-DNA-3;CD1-brain-M-5M-DNA-5
chr14:81749866-81750195	chr14:81748718-81750852	Enhancer_NonUniform	113	330	1650	global	0.00125	3.31e-152	4.49e-150	5	81749866_5;81749870_5;81749900_4;81749923_5;81749952_5;81749955_5;81749963_5;81749969_5;81749995_5;81749999_5;81750019_5;81750045_5;81750092_4;81750093_5;81750105_5;81750122_5;81750124_5;81750137_5;81750144_5;81750149_5;81750165_5;81750172_5;81750195_5	81749866_G_A_5;81749870_A_G_5;81749900_C_T_4;81749923_C_G_5;81749952_T_C_5;81749955_A_G_5;81749963_A_G_5;81749969_G_C_5;81749995_A_G_5;81749999_T_A_5;81750019_T_A_5;81750045_A_G_5;81750092_G_T_4;81750093_G_A_5;81750105_C_A_5;81750122_A_G_5;81750124_T_C_5;81750137_G_A_5;81750144_A_C_5;81750149_T_G_5;81750165_C_T_5;81750172_A_G_5;81750195_G_A_5	CD1-brain-M-2M-DNA-4;CD1-brain-M-3M-DNA-1;CD1-brain-M-4M-DNA-2;CD1-brain-M-4M-DNA-3;CD1-brain-M-5M-DNA-5
chr15:19322720-19323111	chr15:19322401-19323891	Enhancer_NonUniform	118	392	1960	global	0.00125	3.69e-152	5e-150	5	19322720_5;19322752_5;19322766_5;19322781_5;19322793_5;19322810_5;19322822_5;19322843_5;19322867_5;19322880_5;19322912_5;19322950_5;19322972_5;19322977_5;19322985_5;19322986_5;19323019_5;19323021_5;19323037_5;19323040_5;19323070_5;19323089_5;19323093_5;19323111_3	19322720_G_A_5;19322752_T_C_5;19322766_C_T_5;19322781_A_T_5;19322793_T_C_5;19322810_G_A_5;19322822_G_A_5;19322843_C_A_5;19322867_A_T_5;19322880_G_C_5;19322912_G_C_5;19322950_G_A_5;19322972_G_T_5;19322977_T_C_5;19322985_A_T_5;19322986_A_C_5;19323019_G_A_5;19323021_T_G_5;19323037_C_G_5;19323040_G_T_5;19323070_A_C_5;19323089_G_A_5;19323093_A_G_5;19323111_A_C_3	CD1-brain-M-2M-DNA-4;CD1-brain-M-3M-DNA-1;CD1-brain-M-4M-DNA-2;CD1-brain-M-4M-DNA-3;CD1-brain-M-5M-DNA-5
chr7:10328984-10329248	chr7:10327069-10332056	Enhancer_NonUniform	107	265	1325	global	0.00125	4.7e-152	6.38e-150	5	10328984_4;10328990_4;10329036_4;10329042_4;10329045_4;10329057_4;10329062_4;10329064_4;10329092_4;10329093_4;10329129_4;10329137_5;10329141_4;10329144_4;10329147_4;10329156_4;10329158_4;10329176_4;10329177_4;10329182_3;10329186_4;10329200_3;10329204_4;10329224_4;10329241_4;10329246_4;10329248_4	10328984_G_T_4;10328990_T_C_4;10329036_G_C_4;10329042_G_C_4;10329045_G_C_4;10329057_G_T_4;10329062_A_T_4;10329064_G_T_4;10329092_A_T_4;10329093_T_C_4;10329129_G_A_4;10329137_T_A_2;10329137_T_G_3;10329141_A_T_4;10329144_C_T_4;10329147_A_G_4;10329156_G_A_4;10329158_G_A_4;10329176_C_T_4;10329177_A_T_4;10329182_A_G_3;10329186_C_T_4;10329200_A_G_3;10329204_A_G_4;10329224_T_A_4;10329241_G_T_4;10329246_…	CD1-brain-M-2M-DNA-4;CD1-brain-M-3M-DNA-1;CD1-brain-M-4M-DNA-2;CD1-brain-M-4M-DNA-3;CD1-brain-M-5M-DNA-5
chr11:14512961-14513206	chr11:14511640-14513687	Enhancer_NonUniform	105	246	1230	global	0.00125	7.48e-152	1.02e-149	5	14512961_5;14512979_5;14512985_5;14512999_5;14513014_5;14513031_5;14513045_5;14513052_5;14513061_5;14513067_5;14513113_5;14513135_5;14513140_5;14513173_5;14513175_5;14513179_5;14513181_5;14513186_5;14513194_5;14513205_5;14513206_5	14512961_G_C_5;14512979_T_A_5;14512985_G_T_5;14512999_G_A_5;14513014_T_C_5;14513031_A_G_5;14513045_T_C_5;14513052_T_C_5;14513061_T_A_5;14513067_G_T_5;14513113_T_A_5;14513135_A_T_5;14513140_A_G_5;14513173_G_A_5;14513175_T_C_5;14513179_G_A_5;14513181_G_A_5;14513186_T_A_5;14513194_T_G_5;14513205_G_A_5;14513206_A_T_5	CD1-brain-M-2M-DNA-4;CD1-brain-M-3M-DNA-1;CD1-brain-M-4M-DNA-2;CD1-brain-M-4M-DNA-3;CD1-brain-M-5M-DNA-5
chr5:79408325-79408602	chr5:79406001-79408604	Enhancer_NonUniform	108	278	1390	global	0.00125	1.33e-151	1.81e-149	5	79408325_5;79408331_5;79408343_5;79408356_4;79408381_5;79408385_5;79408407_5;79408416_5;79408424_5;79408461_5;79408478_5;79408484_5;79408493_5;79408495_5;79408512_5;79408517_5;79408524_4;79408541_5;79408543_5;79408558_5;79408595_5;79408602_5	79408325_C_A_1;79408325_C_G_4;79408331_A_T_5;79408343_T_C_5;79408356_T_C_4;79408381_C_G_5;79408385_G_A_5;79408407_G_A_5;79408416_T_C_5;79408424_G_A_5;79408461_T_G_5;79408478_C_A_5;79408484_G_A_5;79408493_T_A_5;79408495_A_G_5;79408512_A_G_5;79408517_T_A_5;79408524_T_G_4;79408541_G_T_5;79408543_T_A_5;79408558_G_A_5;79408595_C_T_5;79408602_T_A_5	CD1-brain-M-2M-DNA-4;CD1-brain-M-3M-DNA-1;CD1-brain-M-4M-DNA-2;CD1-brain-M-4M-DNA-3;CD1-brain-M-5M-DNA-5
chr3:15561484-15561978	chr3:15559771-15563287	Enhancer_NonUniform	125	495	2475	global	0.00125	1.77e-151	2.4e-149	5	15561484_3;15561493_3;15561495_4;15561496_3;15561521_3;15561543_3;15561546_3;15561567_3;15561589_3;15561601_3;15561603_3;15561627_3;15561646_3;15561666_3;15561667_3;15561669_3;15561677_3;15561699_3;15561708_3;15561723_3;15561728_3;15561729_3;15561745_3;15561754_3;15561780_3;15561809_4;15561819_4;15561824_4;15561844_4;15561864_5;15561872_4;15561891_3;15561923_3;15561926_3;15561936_3;15561947_3;155…	15561484_C_T_3;15561493_G_A_3;15561495_A_G_4;15561496_G_A_3;15561521_T_A_3;15561543_C_A_3;15561546_T_G_3;15561567_G_A_3;15561589_T_C_3;15561601_T_G_3;15561603_G_C_3;15561627_C_T_3;15561646_A_T_3;15561666_A_G_3;15561667_G_A_3;15561669_T_G_3;15561677_A_G_3;15561699_T_G_3;15561708_C_T_3;15561723_C_T_3;15561728_T_C_3;15561729_T_A_3;15561745_T_C_3;15561754_T_C_3;15561780_G_A_3;15561809_C_A_4;15561819_…	CD1-brain-M-2M-DNA-4;CD1-brain-M-3M-DNA-1;CD1-brain-M-4M-DNA-2;CD1-brain-M-4M-DNA-3;CD1-brain-M-5M-DNA-5
chrX:75617216-75617697	chrX:75616577-75619036	Enhancer_NonUniform	124	482	2410	global	0.00125	2.76e-151	3.75e-149	5	75617216_5;75617223_5;75617241_5;75617262_5;75617307_5;75617349_5;75617390_5;75617409_5;75617418_5;75617440_5;75617453_5;75617482_5;75617487_5;75617525_4;75617556_5;75617593_5;75617621_5;75617623_5;75617628_5;75617631_5;75617640_5;75617644_5;75617681_5;75617695_5;75617697_5	75617216_A_G_5;75617223_A_G_5;75617241_C_T_5;75617262_T_C_5;75617307_C_T_5;75617349_C_T_5;75617390_G_A_5;75617409_A_C_5;75617418_C_G_5;75617440_T_C_5;75617453_C_T_5;75617482_G_A_5;75617487_A_C_5;75617525_A_T_4;75617556_T_A_5;75617593_T_G_5;75617621_C_T_5;75617623_G_A_5;75617628_A_G_5;75617631_C_G_5;75617640_C_A_5;75617644_G_A_5;75617681_A_G_5;75617695_T_C_5;75617697_C_T_5	CD1-brain-M-2M-DNA-4;CD1-brain-M-3M-DNA-1;CD1-brain-M-4M-DNA-2;CD1-brain-M-4M-DNA-3;CD1-brain-M-5M-DNA-5
chr5:82745448-82745668	chr5:82743597-82746256	Enhancer_NonUniform	102	221	1105	global	0.00125	3.82e-151	5.18e-149	5	82745448_7;82745453_5;82745454_5;82745460_5;82745475_5;82745479_5;82745511_5;82745522_5;82745526_5;82745529_5;82745546_5;82745574_5;82745575_5;82745578_5;82745601_5;82745623_5;82745624_5;82745643_5;82745659_5;82745668_5	82745448_T_*_3;82745448_T_A_4;82745453_A_C_5;82745454_T_G_5;82745460_A_G_5;82745475_G_A_5;82745479_C_A_5;82745511_A_T_5;82745522_C_A_5;82745526_C_T_5;82745529_G_A_5;82745546_C_A_5;82745574_T_G_5;82745575_C_T_5;82745578_A_G_5;82745601_G_C_5;82745623_T_C_5;82745624_C_A_5;82745643_A_C_5;82745659_G_A_5;82745668_G_T_5	CD1-brain-M-2M-DNA-4;CD1-brain-M-3M-DNA-1;CD1-brain-M-4M-DNA-2;CD1-brain-M-4M-DNA-3;CD1-brain-M-5M-DNA-5
chr5:77424593-77424852	chr5:77424356-77426735	Enhancer_NonUniform	106	260	1300	global	0.00125	4.15e-151	5.64e-149	5	77424593_5;77424599_5;77424600_5;77424617_5;77424637_5;77424641_5;77424643_5;77424680_5;77424688_5;77424704_5;77424707_5;77424740_5;77424743_5;77424749_5;77424756_4;77424761_5;77424765_5;77424800_4;77424808_5;77424819_5;77424832_3;77424852_5	77424593_C_T_5;77424599_T_C_5;77424600_T_C_5;77424617_T_G_5;77424637_G_C_5;77424641_G_T_5;77424643_G_A_5;77424680_G_C_5;77424688_G_T_5;77424704_G_A_5;77424707_G_C_5;77424740_C_G_5;77424743_G_A_5;77424749_C_T_5;77424756_C_T_4;77424761_A_G_5;77424765_G_C_5;77424800_G_C_3;77424800_G_T_1;77424808_T_C_5;77424819_C_T_5;77424832_C_G_3;77424852_C_A_5	CD1-brain-M-2M-DNA-4;CD1-brain-M-3M-DNA-1;CD1-brain-M-4M-DNA-2;CD1-brain-M-4M-DNA-3;CD1-brain-M-5M-DNA-5
chr8:99702657-99702907	chr8:99693144-99705487	Enhancer_NonUniform	105	251	1255	global	0.00125	6.59e-151	8.94e-149	5	99702657_5;99702670_5;99702671_5;99702686_5;99702695_5;99702699_5;99702725_5;99702740_5;99702746_5;99702747_5;99702761_5;99702768_5;99702806_5;99702810_5;99702819_5;99702834_5;99702854_5;99702863_5;99702887_5;99702888_5;99702907_5	99702657_C_G_5;99702670_G_T_5;99702671_A_G_5;99702686_T_G_5;99702695_A_G_5;99702699_A_G_5;99702725_G_A_5;99702740_C_T_5;99702746_C_T_5;99702747_A_G_5;99702761_T_C_5;99702768_A_G_5;99702806_G_C_5;99702810_G_C_5;99702819_G_A_5;99702834_G_A_5;99702854_G_T_5;99702863_A_G_5;99702887_T_G_5;99702888_T_C_5;99702907_G_T_5	CD1-brain-M-2M-DNA-4;CD1-brain-M-3M-DNA-1;CD1-brain-M-4M-DNA-2;CD1-brain-M-4M-DNA-3;CD1-brain-M-5M-DNA-5
chr13:71220707-71221072	chr13:71214284-71224468	Enhancer_NonUniform	115	366	1830	global	0.00125	1.66e-150	2.25e-148	5	71220707_5;71220711_5;71220748_5;71220761_5;71220763_5;71220775_5;71220776_5;71220784_5;71220791_5;71220823_5;71220837_5;71220862_5;71220901_5;71220909_5;71220927_5;71220956_5;71220958_5;71220967_5;71220968_5;71220984_5;71220999_5;71221049_5;71221072_5	71220707_T_G_5;71220711_A_C_5;71220748_A_G_5;71220761_C_A_5;71220763_T_C_5;71220775_C_T_5;71220776_T_G_5;71220784_C_A_5;71220791_C_T_5;71220823_C_T_5;71220837_A_T_5;71220862_A_G_5;71220901_C_T_5;71220909_G_A_5;71220927_A_G_5;71220956_C_T_5;71220958_C_T_5;71220967_T_C_5;71220968_G_A_5;71220984_A_C_5;71220999_C_T_5;71221049_G_T_5;71221072_A_T_5	CD1-brain-M-2M-DNA-4;CD1-brain-M-3M-DNA-1;CD1-brain-M-4M-DNA-2;CD1-brain-M-4M-DNA-3;CD1-brain-M-5M-DNA-5
chr13:7958438-7958869	chr13:7956045-7960035	Enhancer_NonUniform	120	432	2160	global	0.00125	1.75e-150	2.38e-148	5	7958438_4;7958456_4;7958487_4;7958488_4;7958492_4;7958500_4;7958526_3;7958530_3;7958532_3;7958535_3;7958580_5;7958589_5;7958606_5;7958637_5;7958639_5;7958643_5;7958648_5;7958654_5;7958666_4;7958687_4;7958688_4;7958698_4;7958700_4;7958701_4;7958727_4;7958751_4;7958797_4;7958821_4;7958869_4	7958438_C_T_4;7958456_T_A_4;7958487_T_A_4;7958488_T_A_4;7958492_A_T_4;7958500_G_A_4;7958526_C_G_3;7958530_C_A_3;7958532_A_G_3;7958535_C_G_3;7958580_T_C_5;7958589_G_C_5;7958606_A_C_5;7958637_T_C_5;7958639_A_G_5;7958643_T_C_5;7958648_A_T_5;7958654_C_G_5;7958666_A_G_4;7958687_G_A_4;7958688_C_T_4;7958698_T_G_4;7958700_C_A_4;7958701_A_G_4;7958727_G_A_4;7958751_C_A_4;7958797_C_T_4;7958821_C_T_4;7958869…	CD1-brain-M-2M-DNA-4;CD1-brain-M-3M-DNA-1;CD1-brain-M-4M-DNA-2;CD1-brain-M-4M-DNA-3;CD1-brain-M-5M-DNA-5
chr12:115609007-115609336	chr12:115600789-115609750	Enhancer_NonUniform	112	330	1650	global	0.00125	1.95e-150	2.64e-148	5	115609007_5;115609010_5;115609030_4;115609035_2;115609084_5;115609087_5;115609136_5;115609141_5;115609145_5;115609158_8;115609159_5;115609165_5;115609168_5;115609184_5;115609194_4;115609243_5;115609252_5;115609253_5;115609262_5;115609285_5;115609307_5;115609335_5;115609336_4	115609007_G_T_5;115609010_T_G_5;115609030_G_T_4;115609035_C_*_1;115609035_C_A_1;115609084_C_G_5;115609087_C_G_5;115609136_T_C_5;115609141_C_T_5;115609145_T_A_5;115609158_C_G_3;115609158_C_T_5;115609159_C_T_5;115609165_A_T_5;115609168_A_G_5;115609184_T_C_5;115609194_G_A_4;115609243_A_G_5;115609252_A_G_5;115609253_G_T_5;115609262_G_T_5;115609285_G_T_5;115609307_A_C_5;115609335_T_C_5;115609336_G_A_4	CD1-brain-M-2M-DNA-4;CD1-brain-M-3M-DNA-1;CD1-brain-M-4M-DNA-2;CD1-brain-M-4M-DNA-3;CD1-brain-M-5M-DNA-5
chr7:47273201-47273435	chr7:47273007-47274440	Enhancer_NonUniform	103	235	1175	global	0.00125	3.22e-150	4.36e-148	5	47273201_4;47273209_4;47273225_3;47273246_5;47273275_4;47273279_4;47273305_4;47273306_4;47273313_5;47273318_5;47273340_5;47273349_5;47273355_5;47273357_5;47273381_5;47273383_5;47273388_5;47273389_3;47273399_5;47273405_3;47273409_5;47273429_3;47273430_3;47273435_4	47273201_A_C_4;47273209_A_T_4;47273225_A_G_3;47273246_C_A_5;47273275_G_A_4;47273279_A_T_4;47273305_T_C_4;47273306_G_A_4;47273313_G_C_5;47273318_G_A_5;47273340_A_G_5;47273349_C_T_5;47273355_T_A_5;47273357_T_G_5;47273381_C_T_5;47273383_G_A_5;47273388_C_T_5;47273389_T_G_3;47273399_T_C_5;47273405_C_A_3;47273409_T_A_5;47273429_T_C_3;47273430_G_C_3;47273435_G_A_1;47273435_G_T_3	CD1-brain-M-2M-DNA-4;CD1-brain-M-3M-DNA-1;CD1-brain-M-4M-DNA-2;CD1-brain-M-4M-DNA-3;CD1-brain-M-5M-DNA-5
chr7:47787880-47788114	chr7:47773901-47791336	Enhancer_NonUniform	103	235	1175	global	0.00125	3.22e-150	4.36e-148	5	47787880_5;47787891_5;47787912_5;47787915_5;47787940_5;47787960_7;47787982_5;47787983_5;47788006_5;47788009_5;47788010_5;47788014_3;47788016_3;47788017_5;47788040_5;47788041_5;47788049_5;47788066_5;47788077_5;47788109_5;47788114_5	47787880_T_G_5;47787891_G_T_5;47787912_G_T_5;47787915_T_C_5;47787940_C_T_5;47787960_T_C_5;47787960_T_G_2;47787982_T_C_5;47787983_A_G_5;47788006_T_C_5;47788009_A_T_5;47788010_G_T_5;47788014_G_A_3;47788016_A_T_3;47788017_G_T_5;47788040_C_T_5;47788041_A_G_5;47788049_C_T_5;47788066_A_C_5;47788077_T_A_5;47788109_A_C_5;47788114_T_A_5	CD1-brain-M-2M-DNA-4;CD1-brain-M-3M-DNA-1;CD1-brain-M-4M-DNA-2;CD1-brain-M-4M-DNA-3;CD1-brain-M-5M-DNA-5
chr12:114583141-114583451	chr12:114581541-114584529	Enhancer_NonUniform	110	311	1555	global	0.00125	8.59e-150	1.16e-147	5	114583141_3;114583144_3;114583156_4;114583171_4;114583173_4;114583190_5;114583206_5;114583236_5;114583262_5;114583278_5;114583286_5;114583295_5;114583307_5;114583319_5;114583350_5;114583358_5;114583361_5;114583369_5;114583387_5;114583388_5;114583405_4;114583406_4;114583426_4;114583451_5	114583141_A_G_3;114583144_G_A_3;114583156_A_G_4;114583171_A_G_4;114583173_A_T_4;114583190_A_C_1;114583190_A_T_4;114583206_G_A_5;114583236_C_T_5;114583262_A_T_5;114583278_C_A_5;114583286_A_G_5;114583295_T_C_5;114583307_G_T_5;114583319_C_T_5;114583350_A_T_5;114583358_T_C_5;114583361_T_C_5;114583369_C_T_5;114583387_T_C_5;114583388_G_A_5;114583405_A_G_4;114583406_C_T_4;114583426_A_G_4;114583451_C_G_5	CD1-brain-M-2M-DNA-4;CD1-brain-M-3M-DNA-1;CD1-brain-M-4M-DNA-2;CD1-brain-M-4M-DNA-3;CD1-brain-M-5M-DNA-5
chr16:44805333-44805643	chr16:44796959-44809902	Enhancer_NonUniform	110	311	1555	global	0.00125	8.59e-150	1.16e-147	5	44805333_5;44805346_5;44805369_5;44805372_5;44805410_5;44805411_5;44805415_5;44805431_5;44805433_5;44805440_5;44805449_5;44805457_5;44805481_5;44805516_5;44805520_5;44805535_5;44805543_5;44805582_5;44805621_5;44805626_5;44805631_5;44805643_5	44805333_A_G_5;44805346_T_C_5;44805369_T_G_5;44805372_G_T_5;44805410_T_C_5;44805411_T_A_5;44805415_A_T_5;44805431_C_T_5;44805433_G_T_5;44805440_T_G_5;44805449_G_A_5;44805457_G_A_5;44805481_G_T_5;44805516_G_A_5;44805520_T_C_5;44805535_T_A_5;44805543_C_T_5;44805582_G_A_5;44805621_G_A_5;44805626_A_T_5;44805631_C_T_5;44805643_G_A_5	CD1-brain-M-2M-DNA-4;CD1-brain-M-3M-DNA-1;CD1-brain-M-4M-DNA-2;CD1-brain-M-4M-DNA-3;CD1-brain-M-5M-DNA-5
chr16:80678509-80678946	chr16:80678477-80680105	Enhancer_NonUniform	120	438	2190	global	0.00125	9.26e-150	1.26e-147	5	80678509_5;80678538_5;80678571_5;80678576_5;80678596_5;80678632_5;80678638_5;80678649_5;80678669_5;80678673_5;80678711_5;80678744_5;80678775_5;80678802_5;80678816_5;80678817_5;80678821_5;80678823_5;80678848_5;80678871_5;80678878_5;80678879_5;80678926_5;80678946_5	80678509_A_C_5;80678538_G_C_5;80678571_T_C_5;80678576_C_T_5;80678596_T_C_5;80678632_G_T_5;80678638_G_T_5;80678649_T_G_5;80678669_T_G_5;80678673_T_A_5;80678711_A_C_5;80678744_G_T_5;80678775_T_C_5;80678802_T_C_5;80678816_T_C_5;80678817_A_C_5;80678821_A_G_5;80678823_A_C_5;80678848_T_C_5;80678871_T_C_5;80678878_G_C_5;80678879_G_A_5;80678926_A_G_5;80678946_C_T_5	CD1-brain-M-2M-DNA-4;CD1-brain-M-3M-DNA-1;CD1-brain-M-4M-DNA-2;CD1-brain-M-4M-DNA-3;CD1-brain-M-5M-DNA-5
chr1:26686207-26686456	chr1:26685906-26687671	Enhancer_NonUniform	104	250	1250	global	0.00125	3.14e-149	4.26e-147	5	26686207_5;26686242_5;26686248_5;26686259_5;26686272_4;26686295_5;26686297_5;26686298_5;26686329_5;26686332_5;26686335_5;26686339_5;26686346_5;26686357_5;26686358_5;26686373_5;26686410_5;26686412_5;26686427_5;26686437_5;26686456_5	26686207_G_T_5;26686242_A_G_5;26686248_A_C_5;26686259_A_T_5;26686272_G_T_4;26686295_G_A_5;26686297_T_A_5;26686298_A_C_5;26686329_A_G_5;26686332_T_C_5;26686335_G_A_5;26686339_A_C_5;26686346_T_C_5;26686357_C_T_5;26686358_T_A_1;26686358_T_G_4;26686373_C_T_5;26686410_T_A_5;26686412_T_A_5;26686427_A_C_5;26686437_G_A_5;26686456_T_C_5	CD1-brain-M-2M-DNA-4;CD1-brain-M-3M-DNA-1;CD1-brain-M-4M-DNA-2;CD1-brain-M-4M-DNA-3;CD1-brain-M-5M-DNA-5
chr6:129895498-129895873	chr6:129892388-129898950	Enhancer_NonUniform	115	376	1880	global	0.00125	3.82e-149	5.18e-147	5	129895498_3;129895546_4;129895549_5;129895557_4;129895567_4;129895577_4;129895578_4;129895583_4;129895591_3;129895635_5;129895645_5;129895655_5;129895663_5;129895672_5;129895708_5;129895713_5;129895719_5;129895756_5;129895769_5;129895804_5;129895820_5;129895853_5;129895863_5;129895871_5;129895873_5	129895498_A_G_3;129895546_T_C_4;129895549_A_G_5;129895557_A_T_4;129895567_A_G_4;129895577_A_T_4;129895578_A_C_4;129895583_C_A_4;129895591_C_T_3;129895635_G_C_5;129895645_A_C_5;129895655_G_C_5;129895663_A_G_5;129895672_T_G_5;129895708_G_T_5;129895713_G_A_5;129895719_A_G_5;129895756_A_G_5;129895769_G_A_5;129895804_C_A_5;129895820_T_C_5;129895853_G_A_5;129895863_C_T_5;129895871_T_A_5;129895873_C_T_5	CD1-brain-M-2M-DNA-4;CD1-brain-M-3M-DNA-1;CD1-brain-M-4M-DNA-2;CD1-brain-M-4M-DNA-3;CD1-brain-M-5M-DNA-5
chr17:32641607-32641901	chr17:32636176-32643150	Enhancer_NonUniform	108	295	1475	global	0.00125	9.4e-149	1.28e-146	5	32641607_4;32641608_4;32641635_5;32641638_5;32641641_5;32641684_5;32641695_5;32641699_5;32641708_5;32641709_5;32641716_5;32641720_5;32641733_5;32641740_5;32641742_5;32641769_5;32641784_5;32641827_5;32641856_5;32641879_5;32641895_5;32641901_5	32641607_C_A_4;32641608_A_G_4;32641635_T_C_5;32641638_A_G_5;32641641_G_C_5;32641684_G_C_5;32641695_C_T_5;32641699_A_G_5;32641708_A_C_5;32641709_G_C_5;32641716_C_T_5;32641720_G_A_5;32641733_T_C_5;32641740_A_G_5;32641742_A_G_5;32641769_T_A_5;32641784_A_T_5;32641827_G_A_5;32641856_G_A_5;32641879_T_C_5;32641895_A_G_5;32641901_A_G_5	CD1-brain-M-2M-DNA-4;CD1-brain-M-3M-DNA-1;CD1-brain-M-4M-DNA-2;CD1-brain-M-4M-DNA-3;CD1-brain-M-5M-DNA-5
chr7:47738729-47738893	chr7:47735651-47746140	Enhancer_NonUniform	94	165	825	global	0.00125	2.13e-148	2.89e-146	5	47738729_5;47738752_5;47738754_5;47738774_5;47738777_5;47738779_5;47738785_3;47738788_5;47738793_5;47738801_5;47738834_3;47738839_3;47738843_5;47738853_4;47738859_3;47738862_5;47738863_3;47738876_5;47738887_5;47738889_5;47738893_5	47738729_G_A_5;47738752_T_C_5;47738754_C_T_5;47738774_T_G_5;47738777_G_T_5;47738779_G_A_5;47738785_G_A_3;47738788_G_T_5;47738793_G_A_5;47738801_T_A_5;47738834_T_G_3;47738839_C_A_3;47738843_A_G_5;47738853_C_T_4;47738859_G_T_3;47738862_T_G_5;47738863_A_G_3;47738876_G_T_5;47738887_T_C_5;47738889_G_A_5;47738893_A_C_5	CD1-brain-M-2M-DNA-4;CD1-brain-M-3M-DNA-1;CD1-brain-M-4M-DNA-2;CD1-brain-M-4M-DNA-3;CD1-brain-M-5M-DNA-5
chr17:32720995-32721378	chr17:32719613-32755186	Enhancer_NonUniform	115	384	1920	global	0.00125	4.42e-148	5.99e-146	5	32720995_5;32721006_5;32721012_5;32721013_5;32721037_5;32721042_5;32721044_5;32721093_5;32721116_5;32721124_5;32721126_5;32721152_5;32721184_5;32721210_5;32721233_5;32721234_5;32721242_5;32721262_5;32721281_5;32721323_5;32721330_5;32721359_5;32721378_5	32720995_G_A_5;32721006_C_T_5;32721012_A_T_5;32721013_A_C_5;32721037_C_T_5;32721042_T_C_5;32721044_A_G_5;32721093_T_A_5;32721116_T_A_5;32721124_T_C_5;32721126_A_G_5;32721152_T_C_5;32721184_C_T_5;32721210_C_T_5;32721233_A_T_5;32721234_A_G_5;32721242_G_A_5;32721262_C_T_5;32721281_A_G_5;32721323_C_A_5;32721330_A_G_5;32721359_G_A_5;32721378_G_C_5	CD1-brain-M-2M-DNA-4;CD1-brain-M-3M-DNA-1;CD1-brain-M-4M-DNA-2;CD1-brain-M-4M-DNA-3;CD1-brain-M-5M-DNA-5
chr5:82754683-82755041	chr5:82750014-82757395	Enhancer_NonUniform	113	359	1795	global	0.00125	5.2e-148	7.05e-146	5	82754683_5;82754686_5;82754726_5;82754738_5;82754759_5;82754761_5;82754767_5;82754797_5;82754834_5;82754836_3;82754844_5;82754867_5;82754869_5;82754875_5;82754912_5;82754936_5;82754944_5;82754963_5;82754965_5;82754987_5;82755034_5;82755036_5;82755041_5	82754683_G_A_5;82754686_C_T_5;82754726_A_T_5;82754738_A_G_5;82754759_C_A_5;82754761_G_A_5;82754767_T_A_5;82754797_T_A_5;82754834_A_C_5;82754836_T_G_3;82754844_G_A_5;82754867_G_A_5;82754869_T_C_5;82754875_A_G_5;82754912_T_G_5;82754936_T_G_5;82754944_A_G_5;82754963_A_G_5;82754965_C_T_5;82754987_T_C_5;82755034_T_A_5;82755036_C_T_5;82755041_G_C_5	CD1-brain-M-2M-DNA-4;CD1-brain-M-3M-DNA-1;CD1-brain-M-4M-DNA-2;CD1-brain-M-4M-DNA-3;CD1-brain-M-5M-DNA-5
chr6:130070007-130070158	chr6:130067263-130072232	Enhancer_NonUniform	92	152	760	global	0.00125	7.93e-148	1.07e-145	5	130070007_4;130070044_9;130070054_4;130070056_4;130070057_5;130070066_5;130070067_5;130070071_5;130070073_5;130070074_5;130070104_3;130070108_5;130070110_3;130070111_5;130070115_3;130070122_4;130070125_3;130070134_5;130070157_5;130070158_5	130070007_C_A_4;130070044_A_G_4;130070044_A_T_5;130070054_T_G_4;130070056_G_A_4;130070057_A_G_5;130070066_G_A_5;130070067_G_C_5;130070071_A_C_5;130070073_C_G_5;130070074_G_A_5;130070104_C_G_3;130070108_C_G_5;130070110_G_A_3;130070111_G_A_5;130070115_A_G_3;130070122_G_A_4;130070125_G_A_3;130070134_A_C_5;130070157_T_A_5;130070158_A_G_5	CD1-brain-M-2M-DNA-4;CD1-brain-M-3M-DNA-1;CD1-brain-M-4M-DNA-2;CD1-brain-M-4M-DNA-3;CD1-brain-M-5M-DNA-5
chr19:50828197-50828520	chr19:50826375-50828882	Enhancer_NonUniform	110	324	1620	global	0.00125	8.43e-148	1.14e-145	5	50828197_5;50828241_5;50828255_5;50828258_5;50828264_5;50828287_5;50828319_5;50828320_5;50828340_5;50828350_5;50828369_5;50828404_5;50828406_5;50828434_5;50828437_5;50828455_5;50828460_5;50828471_5;50828474_5;50828493_5;50828506_5;50828520_5	50828197_A_G_5;50828241_C_T_5;50828255_T_C_5;50828258_A_G_5;50828264_C_A_5;50828287_C_T_5;50828319_C_T_5;50828320_A_G_5;50828340_G_T_5;50828350_C_T_5;50828369_C_T_5;50828404_T_A_5;50828406_A_C_5;50828434_T_C_5;50828437_C_A_5;50828455_G_A_5;50828460_G_T_5;50828471_C_G_5;50828474_G_C_5;50828493_T_A_5;50828506_C_T_5;50828520_T_C_5	CD1-brain-M-2M-DNA-4;CD1-brain-M-3M-DNA-1;CD1-brain-M-4M-DNA-2;CD1-brain-M-4M-DNA-3;CD1-brain-M-5M-DNA-5
chr17:34473673-34473874	chr17:34473196-34473985	Enhancer_NonUniform	98	202	1010	global	0.00125	1.71e-147	2.32e-145	5	34473673_4;34473682_3;34473707_3;34473710_3;34473724_4;34473726_4;34473735_5;34473741_5;34473750_5;34473757_5;34473758_3;34473774_5;34473778_5;34473801_5;34473809_5;34473824_3;34473827_3;34473830_4;34473836_4;34473848_4;34473849_4;34473867_4;34473870_4;34473874_4	34473673_C_A_4;34473682_C_A_3;34473707_A_C_3;34473710_C_T_3;34473724_G_A_4;34473726_G_A_4;34473735_T_A_5;34473741_A_G_5;34473750_A_G_5;34473757_G_C_5;34473758_T_C_3;34473774_A_C_5;34473778_A_T_5;34473801_C_T_5;34473809_G_A_5;34473824_T_C_3;34473827_C_G_3;34473830_A_G_4;34473836_G_A_4;34473848_G_A_4;34473849_C_A_4;34473867_G_C_4;34473870_A_C_4;34473874_G_A_4	CD1-brain-M-2M-DNA-4;CD1-brain-M-3M-DNA-1;CD1-brain-M-4M-DNA-2;CD1-brain-M-4M-DNA-3;CD1-brain-M-5M-DNA-5
chr8:20949939-20950084	chr8:20949938-20958107	Enhancer_NonUniform	91	146	730	global	0.00125	1.82e-147	2.47e-145	5	20949939_4;20949940_4;20949948_5;20949950_5;20949963_5;20949967_5;20949996_3;20949999_3;20950002_3;20950003_3;20950007_5;20950022_5;20950023_5;20950024_5;20950031_5;20950043_4;20950048_4;20950061_3;20950066_3;20950071_3;20950074_3;20950078_3;20950084_3	20949939_A_T_4;20949940_A_G_4;20949948_A_C_5;20949950_C_T_5;20949963_A_T_5;20949967_A_T_5;20949996_G_T_3;20949999_A_T_3;20950002_C_T_3;20950003_T_G_3;20950007_C_T_5;20950022_C_T_5;20950023_A_G_5;20950024_G_T_5;20950031_C_T_5;20950043_C_T_4;20950048_T_C_4;20950061_G_T_3;20950066_T_C_3;20950071_T_A_3;20950074_T_A_3;20950078_C_T_3;20950084_C_A_3	CD1-brain-M-2M-DNA-4;CD1-brain-M-3M-DNA-1;CD1-brain-M-4M-DNA-2;CD1-brain-M-4M-DNA-3;CD1-brain-M-5M-DNA-5
chr19:35556318-35556693	chr19:35552872-35563812	Enhancer_NonUniform	114	376	1880	global	0.00125	1.99e-147	2.7e-145	5	35556318_5;35556336_5;35556353_5;35556388_5;35556404_5;35556414_5;35556428_5;35556450_5;35556459_5;35556469_4;35556482_5;35556494_5;35556497_5;35556514_5;35556552_5;35556557_5;35556561_5;35556593_5;35556594_5;35556621_5;35556644_5;35556672_5;35556693_5	35556318_A_C_5;35556336_C_T_5;35556353_T_A_5;35556388_T_G_5;35556404_T_C_5;35556414_T_G_5;35556428_A_G_5;35556450_T_C_5;35556459_G_T_5;35556469_C_A_4;35556482_A_C_5;35556494_C_T_5;35556497_G_A_5;35556514_T_A_5;35556552_A_G_5;35556557_A_G_5;35556561_A_C_5;35556593_G_A_5;35556594_C_T_5;35556621_A_C_5;35556644_C_T_5;35556672_C_T_5;35556693_A_G_5	CD1-brain-M-2M-DNA-4;CD1-brain-M-3M-DNA-1;CD1-brain-M-4M-DNA-2;CD1-brain-M-4M-DNA-3;CD1-brain-M-5M-DNA-5
chr17:35475448-35475659	chr17:35474564-35478761	Enhancer_NonUniform	99	212	1060	global	0.00125	2.82e-147	3.82e-145	5	35475448_5;35475452_5;35475455_5;35475459_5;35475462_5;35475466_5;35475496_5;35475500_5;35475504_5;35475510_5;35475531_4;35475546_5;35475551_5;35475566_5;35475567_5;35475604_5;35475607_5;35475610_5;35475627_5;35475659_5	35475448_C_T_5;35475452_A_G_5;35475455_C_A_5;35475459_G_A_5;35475462_G_T_5;35475466_T_A_5;35475496_A_T_5;35475500_A_G_5;35475504_T_C_5;35475510_G_A_5;35475531_C_T_4;35475546_A_G_5;35475551_T_A_5;35475566_C_T_5;35475567_T_C_5;35475604_C_T_5;35475607_A_G_5;35475610_A_T_5;35475627_T_G_5;35475659_G_A_5	CD1-brain-M-2M-DNA-4;CD1-brain-M-3M-DNA-1;CD1-brain-M-4M-DNA-2;CD1-brain-M-4M-DNA-3;CD1-brain-M-5M-DNA-5
chr18:40894738-40895168	chr18:40892301-40902365	Enhancer_NonUniform	118	431	2155	global	0.00125	2.93e-147	3.96e-145	5	40894738_5;40894751_4;40894765_4;40894792_5;40894832_5;40894839_5;40894858_5;40894878_5;40894891_5;40894899_5;40894904_5;40894919_5;40894961_5;40894991_5;40895028_5;40895044_5;40895049_5;40895064_5;40895082_5;40895097_5;40895107_5;40895133_5;40895152_5;40895168_5	40894738_G_T_5;40894751_C_T_4;40894765_G_C_4;40894792_A_T_5;40894832_C_T_5;40894839_C_T_5;40894858_C_T_5;40894878_T_C_5;40894891_T_G_5;40894899_C_T_5;40894904_A_G_5;40894919_G_T_5;40894961_A_C_5;40894991_A_C_5;40895028_A_C_5;40895044_C_A_5;40895049_A_G_5;40895064_C_T_5;40895082_C_G_5;40895097_A_C_5;40895107_G_A_5;40895133_C_T_5;40895152_A_C_5;40895168_G_A_5	CD1-brain-M-2M-DNA-4;CD1-brain-M-3M-DNA-1;CD1-brain-M-4M-DNA-2;CD1-brain-M-4M-DNA-3;CD1-brain-M-5M-DNA-5
chr18:18016497-18016824	chr18:18002126-18019750	Enhancer_NonUniform	110	328	1640	global	0.00125	3.32e-147	4.5e-145	5	18016497_5;18016508_5;18016509_5;18016511_5;18016523_5;18016531_5;18016541_5;18016561_5;18016573_5;18016586_5;18016611_5;18016633_5;18016656_5;18016658_5;18016688_5;18016693_5;18016702_5;18016719_5;18016733_5;18016761_5;18016781_5;18016824_5	18016497_A_C_5;18016508_A_C_5;18016509_G_A_5;18016511_A_T_5;18016523_A_C_5;18016531_T_A_5;18016541_A_G_5;18016561_T_C_5;18016573_A_G_5;18016586_C_T_5;18016611_T_G_5;18016633_A_T_5;18016656_T_C_5;18016658_T_C_5;18016688_T_A_5;18016693_C_T_5;18016702_A_C_5;18016719_T_G_5;18016733_A_T_5;18016761_C_T_5;18016781_G_T_5;18016824_G_A_5	CD1-brain-M-2M-DNA-4;CD1-brain-M-3M-DNA-1;CD1-brain-M-4M-DNA-2;CD1-brain-M-4M-DNA-3;CD1-brain-M-5M-DNA-5
chr6:129888620-129888852	chr6:129881820-129890361	Enhancer_NonUniform	101	233	1165	global	0.00125	7.73e-147	1.05e-144	5	129888620_5;129888623_5;129888627_5;129888633_5;129888644_5;129888646_5;129888649_5;129888697_5;129888698_5;129888714_5;129888736_5;129888744_5;129888750_5;129888784_5;129888789_5;129888797_5;129888799_5;129888805_5;129888812_4;129888818_4;129888852_3	129888620_A_G_5;129888623_A_G_5;129888627_A_C_5;129888633_G_A_5;129888644_T_C_5;129888646_C_T_5;129888649_A_G_5;129888697_T_C_5;129888698_G_A_5;129888714_A_G_5;129888736_G_A_5;129888744_C_T_5;129888750_G_T_5;129888784_A_T_5;129888789_C_A_5;129888797_A_G_5;129888799_C_G_5;129888805_G_A_5;129888812_T_C_4;129888818_A_C_4;129888852_T_G_3	CD1-brain-M-2M-DNA-4;CD1-brain-M-3M-DNA-1;CD1-brain-M-4M-DNA-2;CD1-brain-M-4M-DNA-3;CD1-brain-M-5M-DNA-5
chr7:48317362-48317568	chr7:48315659-48325937	Enhancer_NonUniform	98	207	1035	global	0.00125	2.06e-146	2.79e-144	5	48317362_5;48317368_9;48317403_5;48317424_5;48317426_5;48317428_5;48317430_5;48317445_5;48317447_5;48317448_5;48317457_5;48317478_5;48317517_5;48317529_7;48317530_7;48317551_5;48317559_5;48317568_5	48317362_T_C_5;48317368_A_C_4;48317368_A_G_5;48317403_A_G_5;48317424_G_A_5;48317426_G_A_5;48317428_G_T_5;48317430_T_C_5;48317445_G_A_5;48317447_T_C_5;48317448_T_C_5;48317457_A_C_5;48317478_G_A_5;48317517_G_A_5;48317529_T_*_3;48317529_T_C_4;48317530_G_*_3;48317530_G_A_4;48317551_C_T_5;48317559_C_T_5;48317568_T_A_5	CD1-brain-M-2M-DNA-4;CD1-brain-M-3M-DNA-1;CD1-brain-M-4M-DNA-2;CD1-brain-M-4M-DNA-3;CD1-brain-M-5M-DNA-5
chr19:50916576-50916972	chr19:50907874-50923378	Enhancer_NonUniform	115	397	1985	global	0.00125	2.11e-146	2.85e-144	5	50916576_5;50916625_5;50916652_5;50916677_5;50916691_5;50916698_5;50916713_5;50916740_5;50916743_5;50916746_5;50916766_5;50916798_5;50916819_5;50916820_5;50916823_5;50916857_5;50916858_5;50916905_5;50916910_5;50916914_5;50916932_5;50916936_5;50916972_5	50916576_T_C_5;50916625_T_C_5;50916652_A_G_5;50916677_C_T_5;50916691_T_C_5;50916698_A_T_5;50916713_A_C_5;50916740_C_T_5;50916743_G_A_5;50916746_T_C_5;50916766_G_A_5;50916798_A_T_5;50916819_A_T_5;50916820_C_T_5;50916823_T_C_5;50916857_A_T_5;50916858_G_T_5;50916905_A_G_5;50916910_G_A_5;50916914_C_T_5;50916932_G_C_5;50916936_G_T_5;50916972_T_C_5	CD1-brain-M-2M-DNA-4;CD1-brain-M-3M-DNA-1;CD1-brain-M-4M-DNA-2;CD1-brain-M-4M-DNA-3;CD1-brain-M-5M-DNA-5
chr17:23519748-23519851	chr17:23511087-23529060	Enhancer_NonUniform	84	104	520	global	0.00125	2.26e-146	3.06e-144	5	23519748_5;23519752_5;23519754_5;23519759_5;23519769_5;23519772_5;23519774_5;23519779_4;23519787_5;23519788_5;23519800_5;23519807_5;23519811_5;23519821_5;23519836_5;23519846_5;23519851_5	23519748_T_A_5;23519752_T_C_5;23519754_T_A_5;23519759_T_G_5;23519769_T_G_5;23519772_G_T_5;23519774_C_A_5;23519779_C_T_4;23519787_G_T_5;23519788_A_C_5;23519800_C_G_5;23519807_T_C_5;23519811_A_G_5;23519821_A_T_5;23519836_C_T_5;23519846_A_T_5;23519851_A_T_5	CD1-brain-M-2M-DNA-4;CD1-brain-M-3M-DNA-1;CD1-brain-M-4M-DNA-2;CD1-brain-M-4M-DNA-3;CD1-brain-M-5M-DNA-5
chr12:115532022-115532247	chr12:115522795-115535850	Enhancer_NonUniform	100	226	1130	global	0.00125	2.52e-146	3.42e-144	5	115532022_5;115532026_5;115532040_5;115532047_5;115532063_5;115532109_5;115532115_5;115532146_5;115532147_5;115532161_5;115532168_5;115532203_5;115532204_5;115532211_5;115532224_5;115532235_5;115532238_5;115532241_5;115532244_5;115532247_5	115532022_T_C_5;115532026_A_G_5;115532040_C_T_5;115532047_T_A_5;115532063_C_T_5;115532109_A_T_5;115532115_G_C_5;115532146_A_G_5;115532147_C_T_5;115532161_A_T_5;115532168_C_T_5;115532203_A_C_5;115532204_A_C_5;115532211_T_C_5;115532224_C_A_5;115532235_C_T_5;115532238_G_T_5;115532241_T_C_5;115532244_A_G_5;115532247_A_T_5	CD1-brain-M-2M-DNA-4;CD1-brain-M-3M-DNA-1;CD1-brain-M-4M-DNA-2;CD1-brain-M-4M-DNA-3;CD1-brain-M-5M-DNA-5
chr3:7542605-7542830	chr3:7539343-7544254	Enhancer_NonUniform	100	226	1130	global	0.00125	2.52e-146	3.42e-144	5	7542605_5;7542606_5;7542631_5;7542634_5;7542654_5;7542662_5;7542693_5;7542713_5;7542715_5;7542752_5;7542756_5;7542759_5;7542762_5;7542778_5;7542817_5;7542820_5;7542821_5;7542823_5;7542826_5;7542830_5	7542605_C_T_5;7542606_A_G_5;7542631_G_C_5;7542634_A_G_5;7542654_A_C_5;7542662_G_A_5;7542693_G_A_5;7542713_A_T_5;7542715_C_T_5;7542752_A_G_5;7542756_G_T_5;7542759_G_T_5;7542762_G_A_5;7542778_G_T_5;7542817_G_A_5;7542820_G_T_5;7542821_G_C_5;7542823_G_A_5;7542826_A_T_5;7542830_A_G_5	CD1-brain-M-2M-DNA-4;CD1-brain-M-3M-DNA-1;CD1-brain-M-4M-DNA-2;CD1-brain-M-4M-DNA-3;CD1-brain-M-5M-DNA-5
chr12:94709968-94710290	chr12:94709914-94711887	Enhancer_NonUniform	109	323	1615	global	0.00125	3.49e-146	4.73e-144	5	94709968_5;94709971_5;94709974_5;94709998_5;94710007_5;94710021_5;94710024_5;94710033_5;94710051_4;94710081_5;94710092_5;94710099_5;94710106_5;94710136_5;94710159_5;94710202_5;94710230_5;94710235_5;94710254_5;94710273_5;94710278_5;94710290_5	94709968_T_C_5;94709971_A_G_5;94709974_A_G_5;94709998_T_G_5;94710007_A_T_5;94710021_G_C_5;94710024_G_A_5;94710033_C_T_5;94710051_G_C_4;94710081_T_C_5;94710092_G_C_5;94710099_G_A_5;94710106_A_T_5;94710136_G_A_5;94710159_T_C_5;94710202_G_A_5;94710230_G_A_5;94710235_A_G_5;94710254_C_T_5;94710273_A_T_5;94710278_A_G_5;94710290_A_T_5	CD1-brain-M-2M-DNA-4;CD1-brain-M-3M-DNA-1;CD1-brain-M-4M-DNA-2;CD1-brain-M-4M-DNA-3;CD1-brain-M-5M-DNA-5
chr13:117519018-117519595	chr13:117514682-117522616	Enhancer_NonUniform	127	578	2890	global	0.00125	3.66e-146	4.96e-144	4	117519018_4;117519056_4;117519062_4;117519063_4;117519065_3;117519078_4;117519079_4;117519091_4;117519108_4;117519140_4;117519151_4;117519179_4;117519209_4;117519216_4;117519253_4;117519272_4;117519277_4;117519300_4;117519311_4;117519313_4;117519336_4;117519344_4;117519361_4;117519364_4;117519396_4;117519434_4;117519457_4;117519490_4;117519518_4;117519540_4;117519559_4;117519595_4	117519018_G_T_4;117519056_G_A_4;117519062_T_C_4;117519063_G_A_4;117519065_C_T_3;117519078_C_T_4;117519079_A_G_4;117519091_C_T_4;117519108_T_A_4;117519140_A_G_4;117519151_T_C_4;117519179_A_T_4;117519209_A_G_4;117519216_T_C_4;117519253_A_C_4;117519272_C_T_4;117519277_A_T_4;117519300_C_T_4;117519311_A_G_4;117519313_A_C_4;117519336_T_C_4;117519344_G_A_4;117519361_G_T_4;117519364_T_A_4;117519396_A_G_4…	CD1-brain-M-3M-DNA-1;CD1-brain-M-4M-DNA-2;CD1-brain-M-4M-DNA-3;CD1-brain-M-5M-DNA-5
chr6:133630166-133630412	chr6:133619740-133630996	Enhancer_NonUniform	102	247	1235	global	0.00125	4.63e-146	6.26e-144	5	133630166_5;133630181_5;133630189_5;133630198_5;133630206_5;133630222_5;133630239_5;133630241_5;133630262_5;133630270_5;133630283_5;133630290_5;133630291_5;133630316_5;133630323_5;133630328_5;133630332_5;133630359_4;133630360_4;133630369_4;133630412_5	133630166_A_G_5;133630181_G_A_5;133630189_G_A_5;133630198_C_A_5;133630206_C_T_5;133630222_A_T_5;133630239_G_T_5;133630241_T_C_5;133630262_A_G_5;133630270_T_G_5;133630283_C_T_5;133630290_T_C_5;133630291_T_C_5;133630316_A_T_5;133630323_A_G_5;133630328_T_C_5;133630332_G_T_5;133630359_A_T_4;133630360_T_C_4;133630369_C_T_4;133630412_T_G_5	CD1-brain-M-2M-DNA-4;CD1-brain-M-3M-DNA-1;CD1-brain-M-4M-DNA-2;CD1-brain-M-4M-DNA-3;CD1-brain-M-5M-DNA-5
chr8:99629545-99629868	chr8:99624826-99630266	Enhancer_NonUniform	109	324	1620	global	0.00125	4.92e-146	6.66e-144	5	99629545_5;99629547_5;99629549_5;99629569_5;99629571_5;99629588_5;99629598_5;99629608_5;99629626_5;99629633_5;99629660_5;99629698_5;99629708_5;99629716_5;99629717_5;99629756_5;99629758_5;99629775_5;99629798_5;99629821_5;99629824_5;99629868_4	99629545_G_A_5;99629547_T_C_5;99629549_G_C_5;99629569_G_A_5;99629571_C_A_5;99629588_A_G_5;99629598_C_G_5;99629608_C_T_5;99629626_A_G_5;99629633_T_C_5;99629660_C_G_5;99629698_G_A_5;99629708_T_C_5;99629716_C_T_5;99629717_T_A_5;99629756_A_C_5;99629758_T_C_5;99629775_T_C_5;99629798_G_A_5;99629821_G_A_5;99629824_A_G_5;99629868_A_G_4	CD1-brain-M-2M-DNA-4;CD1-brain-M-3M-DNA-1;CD1-brain-M-4M-DNA-2;CD1-brain-M-4M-DNA-3;CD1-brain-M-5M-DNA-5
chr11:28326250-28326677	chr11:28321266-28334600	Enhancer_NonUniform	117	428	2140	global	0.00125	5.97e-146	8.08e-144	5	28326250_5;28326294_4;28326334_5;28326336_5;28326386_5;28326402_5;28326413_5;28326429_5;28326444_5;28326449_5;28326450_5;28326454_5;28326503_5;28326506_5;28326507_5;28326533_4;28326542_4;28326572_5;28326614_5;28326617_5;28326624_5;28326669_5;28326673_5;28326677_5	28326250_C_T_5;28326294_C_T_4;28326334_G_C_5;28326336_C_T_5;28326386_T_A_5;28326402_T_C_5;28326413_C_G_5;28326429_T_C_5;28326444_A_C_5;28326449_T_G_5;28326450_G_A_5;28326454_T_G_5;28326503_C_T_5;28326506_T_C_5;28326507_C_T_5;28326533_A_G_4;28326542_G_A_4;28326572_A_G_5;28326614_A_G_5;28326617_G_A_5;28326624_A_G_5;28326669_C_T_5;28326673_A_C_5;28326677_T_C_5	CD1-brain-M-2M-DNA-4;CD1-brain-M-3M-DNA-1;CD1-brain-M-4M-DNA-2;CD1-brain-M-4M-DNA-3;CD1-brain-M-5M-DNA-5
chr6:133704185-133704412	chr6:133704178-133711519	Enhancer_NonUniform	100	228	1140	global	0.00125	6.27e-146	8.49e-144	5	133704185_5;133704210_5;133704212_5;133704214_5;133704221_5;133704233_5;133704241_5;133704246_5;133704251_5;133704293_5;133704315_5;133704327_5;133704340_5;133704348_5;133704370_5;133704381_5;133704383_5;133704385_5;133704387_5;133704412_5	133704185_A_G_5;133704210_C_T_5;133704212_G_A_5;133704214_G_A_5;133704221_C_A_5;133704233_G_C_5;133704241_T_C_5;133704246_G_A_5;133704251_G_T_5;133704293_A_G_5;133704315_T_A_5;133704327_G_T_5;133704340_G_A_5;133704348_T_C_5;133704370_T_A_5;133704381_G_A_5;133704383_A_G_5;133704385_C_T_5;133704387_T_C_5;133704412_C_T_5	CD1-brain-M-2M-DNA-4;CD1-brain-M-3M-DNA-1;CD1-brain-M-4M-DNA-2;CD1-brain-M-4M-DNA-3;CD1-brain-M-5M-DNA-5
chr14:82559277-82559535	chr14:82553561-82561189	Enhancer_NonUniform	103	259	1295	global	0.00125	9.62e-146	1.3e-143	5	82559277_5;82559293_5;82559314_5;82559332_5;82559346_5;82559359_5;82559361_5;82559392_5;82559395_5;82559403_5;82559418_5;82559430_5;82559439_5;82559453_5;82559476_5;82559488_3;82559507_5;82559511_5;82559526_5;82559527_5;82559535_5	82559277_G_A_5;82559293_A_C_5;82559314_A_T_5;82559332_C_T_5;82559346_C_T_5;82559359_T_A_5;82559361_A_G_5;82559392_C_T_5;82559395_T_C_5;82559403_C_T_5;82559418_T_C_5;82559430_T_C_5;82559439_T_A_5;82559453_T_C_5;82559476_G_A_5;82559488_C_T_3;82559507_A_G_5;82559511_G_A_5;82559526_T_C_5;82559527_A_T_5;82559535_T_C_5	CD1-brain-M-2M-DNA-4;CD1-brain-M-3M-DNA-1;CD1-brain-M-4M-DNA-2;CD1-brain-M-4M-DNA-3;CD1-brain-M-5M-DNA-5
chr12:115546249-115546477	chr12:115539201-115547906	Enhancer_NonUniform	100	229	1145	global	0.00125	9.84e-146	1.33e-143	5	115546249_4;115546280_5;115546286_5;115546299_5;115546338_4;115546343_4;115546344_5;115546387_5;115546388_5;115546390_5;115546395_5;115546396_4;115546400_5;115546407_4;115546409_5;115546413_5;115546414_5;115546420_5;115546465_5;115546468_5;115546477_5	115546249_A_G_4;115546280_C_T_5;115546286_G_A_5;115546299_C_G_5;115546338_A_G_4;115546343_C_T_4;115546344_G_A_5;115546387_C_A_5;115546388_A_G_5;115546390_C_T_5;115546395_C_A_5;115546396_A_G_4;115546400_T_C_5;115546407_A_G_4;115546409_A_G_5;115546413_G_A_5;115546414_C_T_5;115546420_A_G_5;115546465_G_A_5;115546468_A_G_5;115546477_A_G_5	CD1-brain-M-2M-DNA-4;CD1-brain-M-3M-DNA-1;CD1-brain-M-4M-DNA-2;CD1-brain-M-4M-DNA-3;CD1-brain-M-5M-DNA-5
chrX:147273871-147274100	chrX:147257201-147275250	Enhancer_NonUniform	100	230	1150	global	0.00125	1.54e-145	2.09e-143	5	147273871_5;147273877_5;147273882_5;147273887_5;147273904_5;147273906_5;147273933_5;147273945_5;147273956_5;147274006_5;147274017_5;147274029_5;147274031_5;147274042_5;147274048_5;147274075_5;147274080_5;147274090_5;147274092_5;147274100_5	147273871_C_T_5;147273877_G_A_5;147273882_T_C_5;147273887_A_C_5;147273904_C_T_5;147273906_C_T_5;147273933_C_T_5;147273945_T_C_5;147273956_A_G_5;147274006_A_C_5;147274017_G_A_5;147274029_G_A_5;147274031_G_A_5;147274042_C_T_5;147274048_T_C_5;147274075_G_A_5;147274080_A_G_5;147274090_A_G_5;147274092_G_A_5;147274100_C_A_5	CD1-brain-M-2M-DNA-4;CD1-brain-M-3M-DNA-1;CD1-brain-M-4M-DNA-2;CD1-brain-M-4M-DNA-3;CD1-brain-M-5M-DNA-5
chr6:133138407-133138699	chr6:133127497-133141780	Enhancer_NonUniform	106	293	1465	global	0.00125	1.78e-145	2.42e-143	5	133138407_5;133138408_5;133138436_5;133138459_5;133138467_5;133138504_5;133138522_5;133138531_5;133138538_5;133138571_3;133138580_4;133138585_4;133138590_5;133138596_4;133138622_4;133138628_4;133138635_5;133138646_5;133138669_5;133138676_5;133138693_3;133138698_5;133138699_5	133138407_A_T_5;133138408_T_G_5;133138436_C_A_5;133138459_A_G_5;133138467_A_G_5;133138504_A_G_5;133138522_C_A_5;133138531_G_A_5;133138538_T_G_5;133138571_A_T_3;133138580_G_C_4;133138585_G_A_4;133138590_G_A_5;133138596_G_A_4;133138622_T_A_4;133138628_T_A_4;133138635_G_T_5;133138646_A_T_5;133138669_T_A_5;133138676_T_G_5;133138693_G_A_3;133138698_G_C_5;133138699_G_T_5	CD1-brain-M-2M-DNA-4;CD1-brain-M-3M-DNA-1;CD1-brain-M-4M-DNA-2;CD1-brain-M-4M-DNA-3;CD1-brain-M-5M-DNA-5
chr6:129909328-129909644	chr6:129909203-129909852	Enhancer_NonUniform	108	317	1585	global	0.00125	2.58e-145	3.49e-143	5	129909328_4;129909377_5;129909384_5;129909387_5;129909388_4;129909393_5;129909414_5;129909419_5;129909445_5;129909447_5;129909455_5;129909487_5;129909496_5;129909497_5;129909538_5;129909549_5;129909576_5;129909582_5;129909589_5;129909614_5;129909631_5;129909644_5	129909328_A_T_4;129909377_G_C_5;129909384_T_C_5;129909387_A_T_5;129909388_G_T_4;129909393_A_G_5;129909414_A_G_5;129909419_C_T_5;129909445_T_A_5;129909447_A_T_5;129909455_C_T_5;129909487_C_T_5;129909496_G_T_5;129909497_A_T_5;129909538_G_A_5;129909549_T_C_5;129909576_T_C_5;129909582_T_C_5;129909589_C_A_5;129909614_A_G_5;129909631_A_T_5;129909644_G_A_5	CD1-brain-M-2M-DNA-4;CD1-brain-M-3M-DNA-1;CD1-brain-M-4M-DNA-2;CD1-brain-M-4M-DNA-3;CD1-brain-M-5M-DNA-5
chr13:109749041-109749323	chr13:109740636-109757494	Enhancer_NonUniform	105	283	1415	global	0.00125	2.69e-145	3.64e-143	5	109749041_5;109749072_5;109749100_5;109749104_5;109749108_5;109749123_5;109749144_5;109749158_5;109749162_5;109749170_5;109749190_5;109749203_5;109749205_5;109749206_5;109749209_5;109749235_5;109749249_5;109749283_5;109749303_5;109749320_5;109749323_5	109749041_T_C_5;109749072_T_C_5;109749100_C_A_5;109749104_C_A_5;109749108_T_A_5;109749123_T_A_5;109749144_C_G_5;109749158_A_T_5;109749162_A_C_5;109749170_C_T_5;109749190_T_C_5;109749203_T_A_5;109749205_T_A_5;109749206_A_T_5;109749209_A_C_5;109749235_A_G_5;109749249_C_T_5;109749283_A_C_5;109749303_G_T_5;109749320_A_C_5;109749323_A_G_5	CD1-brain-M-2M-DNA-4;CD1-brain-M-3M-DNA-1;CD1-brain-M-4M-DNA-2;CD1-brain-M-4M-DNA-3;CD1-brain-M-5M-DNA-5
chr8:88788586-88788868	chr8:88787622-88821929	Enhancer_NonUniform	105	283	1415	global	0.00125	2.69e-145	3.64e-143	5	88788586_5;88788587_5;88788602_5;88788616_5;88788634_5;88788654_5;88788665_5;88788676_5;88788688_5;88788689_5;88788692_5;88788697_5;88788708_5;88788714_5;88788717_5;88788726_5;88788740_5;88788770_5;88788809_5;88788855_5;88788868_5	88788586_C_T_5;88788587_A_G_5;88788602_A_G_5;88788616_G_T_5;88788634_A_G_5;88788654_A_G_5;88788665_G_A_5;88788676_A_G_5;88788688_G_C_5;88788689_G_A_5;88788692_A_C_5;88788697_A_G_5;88788708_A_G_5;88788714_A_G_5;88788717_C_G_5;88788726_T_G_5;88788740_G_T_5;88788770_A_C_5;88788809_G_A_5;88788855_T_C_5;88788868_T_C_5	CD1-brain-M-2M-DNA-4;CD1-brain-M-3M-DNA-1;CD1-brain-M-4M-DNA-2;CD1-brain-M-4M-DNA-3;CD1-brain-M-5M-DNA-5
chr6:129883260-129883445	chr6:129881820-129890361	Enhancer_NonUniform	95	186	930	global	0.00125	3.04e-145	4.12e-143	5	129883260_5;129883271_5;129883291_5;129883296_5;129883304_5;129883307_5;129883310_5;129883311_5;129883342_5;129883344_5;129883346_5;129883350_5;129883358_5;129883368_5;129883383_5;129883409_5;129883421_5;129883431_5;129883445_5	129883260_T_G_5;129883271_C_T_5;129883291_T_C_5;129883296_G_A_5;129883304_T_G_5;129883307_T_A_5;129883310_T_A_5;129883311_A_G_5;129883342_T_A_5;129883344_T_A_5;129883346_A_T_5;129883350_C_A_5;129883358_C_T_5;129883368_A_T_5;129883383_G_C_5;129883409_C_A_5;129883421_C_T_5;129883431_G_T_5;129883445_A_T_5	CD1-brain-M-2M-DNA-4;CD1-brain-M-3M-DNA-1;CD1-brain-M-4M-DNA-2;CD1-brain-M-4M-DNA-3;CD1-brain-M-5M-DNA-5
chr14:81878762-81879091	chr14:81871355-81880062	Enhancer_NonUniform	109	330	1650	global	0.00125	3.75e-145	5.08e-143	5	81878762_5;81878766_5;81878768_5;81878773_5;81878774_5;81878785_5;81878788_5;81878806_5;81878830_4;81878843_5;81878847_5;81878875_5;81878909_5;81878922_5;81878954_5;81878984_5;81878987_5;81879024_5;81879060_5;81879081_5;81879085_5;81879091_5	81878762_A_G_5;81878766_C_T_5;81878768_G_T_5;81878773_G_A_5;81878774_G_T_5;81878785_T_C_5;81878788_C_T_5;81878806_A_T_5;81878830_C_T_4;81878843_G_T_5;81878847_A_G_5;81878875_T_A_5;81878909_C_T_5;81878922_C_A_5;81878954_A_C_5;81878984_T_C_5;81878987_G_T_5;81879024_A_T_5;81879060_A_T_5;81879081_T_G_5;81879085_T_C_5;81879091_T_A_5	CD1-brain-M-2M-DNA-4;CD1-brain-M-3M-DNA-1;CD1-brain-M-4M-DNA-2;CD1-brain-M-4M-DNA-3;CD1-brain-M-5M-DNA-5
chr14:51779621-51779927	chr14:51778621-51783863	Enhancer_NonUniform	107	307	1535	global	0.00125	4.61e-145	6.23e-143	5	51779621_5;51779623_5;51779655_3;51779658_4;51779664_5;51779672_5;51779703_5;51779731_5;51779739_5;51779749_5;51779766_5;51779787_5;51779789_5;51779809_5;51779818_5;51779833_5;51779834_5;51779837_5;51779853_5;51779901_5;51779914_5;51779927_5	51779621_T_C_5;51779623_G_A_5;51779655_C_T_3;51779658_G_A_4;51779664_A_G_5;51779672_G_A_5;51779703_T_C_5;51779731_C_T_5;51779739_G_T_5;51779749_A_G_5;51779766_T_C_5;51779787_T_C_5;51779789_T_G_5;51779809_G_T_5;51779818_T_C_5;51779833_C_G_5;51779834_T_G_5;51779837_T_A_5;51779853_A_G_5;51779901_C_T_5;51779914_G_T_5;51779927_T_C_5	CD1-brain-M-2M-DNA-4;CD1-brain-M-3M-DNA-1;CD1-brain-M-4M-DNA-2;CD1-brain-M-4M-DNA-3;CD1-brain-M-5M-DNA-5
chr12:115613824-115614218	chr12:115610658-115627039	Enhancer_NonUniform	114	395	1975	global	0.00125	5.81e-145	7.86e-143	5	115613824_4;115613836_4;115613838_4;115613872_3;115613896_5;115613905_4;115613908_5;115613918_5;115613937_5;115613943_5;115613957_5;115613997_5;115614001_5;115614038_5;115614046_5;115614075_4;115614107_3;115614140_5;115614151_5;115614172_5;115614177_5;115614199_4;115614204_3;115614209_3;115614215_4;115614218_4	115613824_T_A_4;115613836_G_T_4;115613838_G_A_4;115613872_A_G_3;115613896_G_C_5;115613905_C_G_4;115613908_T_A_1;115613908_T_C_4;115613918_C_G_5;115613937_T_C_5;115613943_C_G_5;115613957_T_C_5;115613997_T_C_5;115614001_A_C_5;115614038_G_A_5;115614046_T_G_5;115614075_T_G_4;115614107_A_G_3;115614140_T_G_5;115614151_A_G_5;115614172_C_T_5;115614177_G_C_5;115614199_C_G_4;115614204_G_A_3;115614209_G_C_3…	CD1-brain-M-2M-DNA-4;CD1-brain-M-3M-DNA-1;CD1-brain-M-4M-DNA-2;CD1-brain-M-4M-DNA-3;CD1-brain-M-5M-DNA-5
chr12:113829176-113829507	chr12:113820611-113835000	Enhancer_NonUniform	109	332	1660	global	0.00125	7.32e-145	9.9e-143	5	113829176_5;113829202_5;113829226_5;113829250_5;113829256_5;113829271_5;113829272_5;113829304_5;113829335_5;113829356_5;113829370_5;113829373_5;113829391_5;113829399_5;113829407_5;113829410_5;113829441_5;113829451_5;113829473_5;113829480_4;113829491_4;113829493_4;113829507_2	113829176_A_G_5;113829202_A_C_5;113829226_C_A_5;113829250_G_A_5;113829256_A_T_5;113829271_G_A_5;113829272_A_C_5;113829304_A_T_5;113829335_C_A_5;113829356_C_T_5;113829370_T_C_5;113829373_G_A_5;113829391_G_T_5;113829399_A_T_5;113829407_C_T_5;113829410_G_A_5;113829441_G_A_5;113829451_T_G_5;113829473_G_A_5;113829480_G_A_4;113829491_A_G_4;113829493_C_T_4;113829507_C_T_2	CD1-brain-M-2M-DNA-4;CD1-brain-M-3M-DNA-1;CD1-brain-M-4M-DNA-2;CD1-brain-M-4M-DNA-3;CD1-brain-M-5M-DNA-5
chr12:114403878-114404223	chr12:114403693-114404399	Enhancer_NonUniform	110	346	1730	global	0.00125	1.29e-144	1.75e-142	5	114403878_5;114403879_5;114403883_5;114403933_5;114403955_5;114403966_5;114404005_5;114404040_5;114404087_5;114404097_5;114404099_5;114404101_5;114404114_5;114404115_5;114404127_5;114404156_5;114404190_5;114404191_5;114404198_5;114404211_5;114404218_5;114404223_5	114403878_T_C_5;114403879_G_A_5;114403883_G_C_5;114403933_G_A_5;114403955_C_A_5;114403966_C_T_5;114404005_G_A_5;114404040_A_G_5;114404087_G_A_5;114404097_T_C_5;114404099_T_C_5;114404101_T_C_5;114404114_A_C_5;114404115_G_T_5;114404127_C_A_5;114404156_G_C_5;114404190_C_T_5;114404191_A_G_5;114404198_T_A_5;114404211_G_A_5;114404218_C_G_5;114404223_T_G_5	CD1-brain-M-2M-DNA-4;CD1-brain-M-3M-DNA-1;CD1-brain-M-4M-DNA-2;CD1-brain-M-4M-DNA-3;CD1-brain-M-5M-DNA-5
chr10:121721128-121721393	chr10:121714331-121734914	Enhancer_NonUniform	103	266	1330	global	0.00125	1.61e-144	2.18e-142	5	121721128_5;121721129_5;121721132_5;121721173_4;121721174_4;121721178_5;121721179_5;121721188_5;121721208_5;121721212_5;121721232_5;121721236_5;121721269_5;121721272_5;121721276_5;121721282_5;121721299_5;121721340_5;121721388_5;121721389_5;121721393_5	121721128_A_G_5;121721129_A_T_5;121721132_C_A_5;121721173_T_C_4;121721174_A_T_4;121721178_T_A_5;121721179_T_A_5;121721188_T_C_5;121721208_T_G_5;121721212_C_T_5;121721232_G_A_5;121721236_C_T_5;121721269_C_G_5;121721272_G_A_5;121721276_C_T_5;121721282_A_G_5;121721299_C_G_5;121721340_C_T_5;121721388_T_G_5;121721389_C_A_5;121721393_A_G_5	CD1-brain-M-2M-DNA-4;CD1-brain-M-3M-DNA-1;CD1-brain-M-4M-DNA-2;CD1-brain-M-4M-DNA-3;CD1-brain-M-5M-DNA-5
chr17:55209272-55209757	chr17:55194042-55211045	Enhancer_NonUniform	120	486	2430	global	0.00125	2.52e-144	3.41e-142	5	55209272_4;55209319_4;55209322_4;55209335_4;55209364_4;55209390_4;55209404_4;55209448_4;55209472_4;55209475_4;55209480_4;55209485_4;55209498_4;55209507_4;55209516_4;55209532_4;55209553_4;55209574_4;55209617_4;55209624_4;55209663_4;55209695_4;55209700_4;55209717_4;55209722_4;55209743_5;55209746_5;55209756_5;55209757_5	55209272_T_C_4;55209319_G_A_4;55209322_T_C_4;55209335_G_A_4;55209364_A_G_4;55209390_A_T_4;55209404_G_T_4;55209448_C_A_4;55209472_T_C_4;55209475_G_A_4;55209480_T_A_4;55209485_G_A_4;55209498_T_G_4;55209507_C_T_4;55209516_A_G_4;55209532_T_G_4;55209553_C_T_4;55209574_T_C_4;55209617_T_G_4;55209624_C_T_4;55209663_G_A_4;55209695_G_A_4;55209700_A_G_4;55209717_A_T_4;55209722_C_T_4;55209743_C_T_5;55209746_…	CD1-brain-M-2M-DNA-4;CD1-brain-M-3M-DNA-1;CD1-brain-M-4M-DNA-2;CD1-brain-M-4M-DNA-3;CD1-brain-M-5M-DNA-5
chr7:108475732-108476034	chr7:108475569-108477682	Enhancer_NonUniform	106	303	1515	global	0.00124	5.17e-144	6.99e-142	4	108475732_4;108475741_3;108475760_4;108475764_4;108475765_4;108475789_3;108475790_3;108475803_4;108475822_4;108475843_4;108475848_4;108475856_4;108475872_4;108475876_3;108475877_3;108475883_3;108475884_3;108475896_3;108475907_3;108475909_3;108475913_4;108475919_4;108475922_4;108475942_4;108475943_4;108475956_4;108475958_4;108476002_4;108476034_4	108475732_A_C_4;108475741_A_T_3;108475760_T_C_4;108475764_A_T_4;108475765_T_A_4;108475789_T_C_3;108475790_G_A_3;108475803_T_C_4;108475822_G_A_4;108475843_G_A_4;108475848_A_T_4;108475856_T_G_4;108475872_A_C_4;108475876_A_T_3;108475877_C_G_3;108475883_T_C_3;108475884_A_T_3;108475896_A_G_3;108475907_G_A_3;108475909_T_A_3;108475913_T_G_4;108475919_A_T_4;108475922_A_T_4;108475942_A_T_4;108475943_A_G_4…	CD1-brain-M-2M-DNA-4;CD1-brain-M-3M-DNA-1;CD1-brain-M-4M-DNA-2;CD1-brain-M-5M-DNA-5
chr1:99729371-99729955	chr1:99726585-99730513	Enhancer_NonUniform	126	585	2925	global	0.00125	5.61e-144	7.59e-142	4	99729371_4;99729395_4;99729414_4;99729431_4;99729476_4;99729478_4;99729479_4;99729491_4;99729500_4;99729546_4;99729561_4;99729562_4;99729568_4;99729596_4;99729622_4;99729650_4;99729672_4;99729680_3;99729716_4;99729717_4;99729721_4;99729724_4;99729763_4;99729765_4;99729777_4;99729815_4;99729825_4;99729870_4;99729908_4;99729911_4;99729929_4;99729955_3	99729371_T_G_4;99729395_C_A_4;99729414_A_T_4;99729431_G_A_4;99729476_A_G_4;99729478_A_G_4;99729479_T_C_4;99729491_T_C_4;99729500_T_C_4;99729546_A_G_4;99729561_C_T_4;99729562_A_G_4;99729568_A_T_4;99729596_A_C_4;99729622_A_G_4;99729650_T_C_4;99729672_T_A_4;99729680_C_T_3;99729716_C_T_4;99729717_A_T_4;99729721_C_T_4;99729724_G_A_4;99729763_A_T_4;99729765_T_C_4;99729777_T_C_4;99729815_A_C_4;99729825_…	CD1-brain-M-2M-DNA-4;CD1-brain-M-3M-DNA-1;CD1-brain-M-4M-DNA-2;CD1-brain-M-4M-DNA-3
chr12:114565330-114565644	chr12:114562054-114565650	Enhancer_NonUniform	107	315	1575	global	0.00125	7.59e-144	1.03e-141	5	114565330_5;114565357_5;114565362_5;114565371_6;114565409_5;114565431_5;114565435_5;114565454_5;114565457_5;114565491_5;114565517_5;114565526_5;114565537_5;114565551_5;114565552_5;114565564_5;114565567_5;114565570_5;114565592_5;114565615_5;114565644_6	114565330_T_C_5;114565357_G_T_5;114565362_A_T_5;114565371_G_A_5;114565371_G_C_1;114565409_C_A_5;114565431_G_C_5;114565435_G_T_5;114565454_C_T_5;114565457_G_A_5;114565491_T_C_5;114565517_G_C_5;114565526_A_C_5;114565537_A_G_5;114565551_C_T_5;114565552_A_G_5;114565564_C_A_5;114565567_T_C_5;114565570_C_A_5;114565592_G_A_5;114565615_A_C_5;114565644_C_A_5;114565644_C_G_1	CD1-brain-M-2M-DNA-4;CD1-brain-M-3M-DNA-1;CD1-brain-M-4M-DNA-2;CD1-brain-M-4M-DNA-3;CD1-brain-M-5M-DNA-5
chr8:20939824-20940072	chr8:20939285-20941450	Enhancer_NonUniform	101	249	1245	global	0.00125	7.7e-144	1.04e-141	5	20939824_5;20939870_5;20939872_5;20939873_5;20939885_5;20939891_5;20939935_4;20939937_4;20939943_4;20939945_3;20939950_3;20939968_3;20939972_5;20940004_5;20940010_5;20940015_5;20940022_5;20940039_5;20940064_5;20940066_5;20940069_5;20940072_5	20939824_A_T_5;20939870_G_C_5;20939872_T_G_5;20939873_G_T_5;20939885_G_T_5;20939891_A_T_5;20939935_T_C_4;20939937_A_C_4;20939943_T_G_4;20939945_T_C_3;20939950_A_T_3;20939968_A_C_3;20939972_T_A_5;20940004_A_G_5;20940010_T_C_5;20940015_C_T_5;20940022_T_C_5;20940039_A_G_5;20940064_T_A_5;20940066_G_A_5;20940069_A_G_5;20940072_G_T_5	CD1-brain-M-2M-DNA-4;CD1-brain-M-3M-DNA-1;CD1-brain-M-4M-DNA-2;CD1-brain-M-4M-DNA-3;CD1-brain-M-5M-DNA-5
chr7:47736507-47736766	chr7:47735651-47746140	Enhancer_NonUniform	102	260	1300	global	0.00125	9.96e-144	1.35e-141	5	47736507_5;47736530_5;47736534_5;47736537_5;47736566_5;47736576_5;47736579_5;47736588_5;47736604_4;47736646_5;47736685_5;47736695_5;47736713_5;47736717_5;47736724_5;47736732_5;47736742_5;47736747_5;47736749_8;47736766_5	47736507_G_A_5;47736530_T_A_5;47736534_G_A_5;47736537_A_C_5;47736566_T_C_5;47736576_C_T_5;47736579_T_G_5;47736588_T_C_5;47736604_A_T_4;47736646_C_T_5;47736685_G_T_5;47736695_G_C_5;47736713_C_A_5;47736717_C_A_5;47736724_A_C_5;47736732_T_A_5;47736742_G_A_5;47736747_T_C_5;47736749_C_A_3;47736749_C_G_5;47736766_G_A_5	CD1-brain-M-2M-DNA-4;CD1-brain-M-3M-DNA-1;CD1-brain-M-4M-DNA-2;CD1-brain-M-4M-DNA-3;CD1-brain-M-5M-DNA-5
chr10:26448538-26448942	chr10:26443095-26452749	Enhancer_NonUniform	114	405	2025	global	0.00125	1.03e-143	1.39e-141	5	26448538_5;26448558_5;26448594_5;26448607_5;26448609_5;26448652_5;26448662_5;26448671_5;26448683_5;26448708_5;26448714_5;26448725_5;26448733_5;26448734_5;26448765_5;26448768_5;26448777_5;26448802_5;26448828_5;26448877_5;26448891_5;26448908_5;26448942_4	26448538_T_C_5;26448558_T_C_5;26448594_G_A_5;26448607_G_T_5;26448609_G_A_5;26448652_C_T_5;26448662_T_C_5;26448671_G_T_5;26448683_C_A_5;26448708_C_G_5;26448714_C_T_5;26448725_T_C_5;26448733_G_A_5;26448734_T_C_5;26448765_T_C_5;26448768_A_G_5;26448777_T_C_5;26448802_A_G_5;26448828_T_A_5;26448877_G_C_5;26448891_G_C_5;26448908_T_C_5;26448942_G_T_4	CD1-brain-M-2M-DNA-4;CD1-brain-M-3M-DNA-1;CD1-brain-M-4M-DNA-2;CD1-brain-M-4M-DNA-3;CD1-brain-M-5M-DNA-5
chr12:104301568-104301860	chr12:104295575-104307655	Enhancer_NonUniform	105	293	1465	global	0.00125	1.11e-143	1.51e-141	5	104301568_5;104301576_5;104301589_5;104301603_5;104301612_5;104301618_5;104301627_5;104301654_5;104301670_5;104301677_5;104301699_5;104301711_5;104301753_5;104301778_5;104301780_5;104301802_5;104301829_5;104301830_5;104301842_5;104301846_5;104301860_5	104301568_A_G_5;104301576_A_T_5;104301589_G_C_5;104301603_T_C_5;104301612_A_G_5;104301618_A_G_5;104301627_T_G_5;104301654_A_G_5;104301670_C_T_5;104301677_A_G_5;104301699_C_A_5;104301711_G_T_5;104301753_A_T_5;104301778_T_G_5;104301780_C_G_5;104301802_C_T_5;104301829_A_G_5;104301830_C_T_5;104301842_T_G_5;104301846_T_G_5;104301860_A_G_5	CD1-brain-M-2M-DNA-4;CD1-brain-M-3M-DNA-1;CD1-brain-M-4M-DNA-2;CD1-brain-M-4M-DNA-3;CD1-brain-M-5M-DNA-5
chr1:133353362-133353479	chr1:133351195-133354059	Enhancer_NonUniform	85	118	590	global	0.00125	1.51e-143	2.05e-141	5	133353362_5;133353386_5;133353389_8;133353392_5;133353395_5;133353399_5;133353415_9;133353416_9;133353438_5;133353441_5;133353460_9;133353464_5;133353470_5;133353479_5	133353362_C_T_5;133353386_G_A_5;133353389_G_*_3;133353389_G_A_5;133353392_G_A_5;133353395_G_T_5;133353399_A_G_5;133353415_C_A_4;133353415_C_T_5;133353416_C_G_5;133353416_C_T_4;133353438_T_C_5;133353441_G_A_5;133353460_T_C_4;133353460_T_G_5;133353464_C_T_5;133353470_T_C_5;133353479_G_A_5	CD1-brain-M-2M-DNA-4;CD1-brain-M-3M-DNA-1;CD1-brain-M-4M-DNA-2;CD1-brain-M-4M-DNA-3;CD1-brain-M-5M-DNA-5
chr1:133353732-133353909	chr1:133351195-133354059	Enhancer_NonUniform	93	178	890	global	0.00125	3.52e-143	4.75e-141	5	133353732_5;133353750_5;133353752_5;133353757_5;133353763_5;133353776_5;133353780_5;133353810_5;133353813_8;133353814_5;133353820_5;133353845_5;133353853_5;133353859_5;133353879_5;133353885_5;133353905_5;133353909_5	133353732_G_A_5;133353750_T_G_5;133353752_A_G_5;133353757_G_A_5;133353763_C_A_5;133353776_G_A_5;133353780_A_G_5;133353810_G_A_5;133353813_T_*_4;133353813_T_A_4;133353814_T_A_5;133353820_A_C_5;133353845_A_T_5;133353853_T_C_5;133353859_A_G_5;133353879_G_A_5;133353885_T_C_5;133353905_T_C_5;133353909_C_T_5	CD1-brain-M-2M-DNA-4;CD1-brain-M-3M-DNA-1;CD1-brain-M-4M-DNA-2;CD1-brain-M-4M-DNA-3;CD1-brain-M-5M-DNA-5
chr5:14896489-14896899	chr5:14868513-14898710	Enhancer_NonUniform	114	411	2055	global	0.00125	5.55e-143	7.5e-141	5	14896489_5;14896499_5;14896534_5;14896539_5;14896581_4;14896593_4;14896597_4;14896612_4;14896662_4;14896667_4;14896715_3;14896716_3;14896726_4;14896737_4;14896738_4;14896742_4;14896757_4;14896759_3;14896781_3;14896787_3;14896813_4;14896815_4;14896821_4;14896839_4;14896849_4;14896860_4;14896863_4;14896884_4;14896899_3	14896489_A_G_5;14896499_G_A_5;14896534_A_C_5;14896539_T_G_5;14896581_A_T_4;14896593_T_C_4;14896597_G_A_4;14896612_A_T_4;14896662_G_T_4;14896667_C_T_4;14896715_G_A_3;14896716_G_C_3;14896726_A_T_4;14896737_A_T_4;14896738_T_G_4;14896742_C_T_4;14896757_A_C_4;14896759_G_T_3;14896781_G_A_3;14896787_G_A_3;14896813_C_T_4;14896815_G_T_4;14896821_G_A_4;14896839_A_G_4;14896849_A_G_4;14896860_C_G_4;14896863_…	CD1-brain-M-2M-DNA-4;CD1-brain-M-3M-DNA-1;CD1-brain-M-4M-DNA-2;CD1-brain-M-4M-DNA-3;CD1-brain-M-5M-DNA-5
chr11:71177109-71177332	chr11:71174251-71179289	Enhancer_NonUniform	98	224	1120	global	0.00125	6.14e-143	8.29e-141	5	71177109_5;71177110_5;71177111_5;71177118_5;71177128_5;71177131_5;71177139_5;71177175_5;71177185_5;71177190_5;71177195_3;71177202_5;71177207_5;71177238_5;71177239_5;71177246_5;71177252_5;71177301_5;71177313_5;71177332_5	71177109_A_T_5;71177110_G_A_5;71177111_C_T_5;71177118_G_C_5;71177128_C_T_5;71177131_T_C_5;71177139_G_T_5;71177175_C_T_5;71177185_C_T_5;71177190_C_A_5;71177195_A_G_3;71177202_G_A_5;71177207_C_T_5;71177238_A_T_5;71177239_G_A_5;71177246_T_G_5;71177252_C_T_5;71177301_T_A_5;71177313_A_T_5;71177332_A_G_5	CD1-brain-M-2M-DNA-4;CD1-brain-M-3M-DNA-1;CD1-brain-M-4M-DNA-2;CD1-brain-M-4M-DNA-3;CD1-brain-M-5M-DNA-5
chr12:114529885-114530150	chr12:114529701-114533673	Enhancer_NonUniform	102	266	1330	global	0.00125	1.08e-142	1.46e-140	5	114529885_5;114529889_5;114529892_5;114529906_4;114529919_5;114529927_5;114529942_5;114529952_5;114529977_5;114529999_8;114530000_5;114530038_5;114530046_5;114530066_5;114530071_5;114530084_5;114530107_5;114530119_5;114530149_5;114530150_5	114529885_T_C_5;114529889_C_T_5;114529892_A_G_5;114529906_C_A_4;114529919_T_C_5;114529927_A_T_5;114529942_C_A_5;114529952_G_A_5;114529977_A_T_5;114529999_T_A_5;114529999_T_G_3;114530000_A_G_5;114530038_T_C_5;114530046_A_G_5;114530066_T_C_5;114530071_A_T_5;114530084_C_G_5;114530107_T_A_5;114530119_T_C_5;114530149_G_A_5;114530150_A_G_5	CD1-brain-M-2M-DNA-4;CD1-brain-M-3M-DNA-1;CD1-brain-M-4M-DNA-2;CD1-brain-M-4M-DNA-3;CD1-brain-M-5M-DNA-5
[truncated: 10,981 more rows]
